# Supplementary material for: Cerebrospinal Fluid MicroRNA Changes in Cognitively Normal Veterans With a History of Deployment-Associated Mild Traumatic Brain Injury
Source: Front Neurosci. 2021 Sep 9;15:720778. doi: 10.3389/fnins.2021.720778 (PMC8463659; doi:10.3389/fnins.2021.720778)
Supplement: Supplementary file 2 [file Table_1.XLSX]

## Sheet: Supp.Table.1.Metadata
Supplementary Table 1: Participant Phenotypic Data And Primary Variable Assignments
Sample.Name	GUID		Deployment	MOS	TBI	Sex	LPAge	Race	BMI13	Number of mTBI	YrsRecent	YrsFirst	CurrTOB	MMSE	Abeta42 (pg/ml)	tTau (pg/ml)	pTau(pg/ml)	pTau_tTau	Abeta_pTau	Abeta_tTau	RBCS	APOEGen	deployment	tbi	exp_grp
TBI_AD-001	TBI_INVCL927CY2	ComC	Civ		No	M	33	White	23	x			0	30	370.703	45.572	33.397	0.73284	11.0999	8.13445	4	3,4	0	0	0
TBI_AD-005	TBI_INVHA413JJ6	DepTBI	Vet		Yes	M	22	Black/African American	31.3	3	1.58082	1.83836	0	29							0	3,4	1	1	1
TBI_AD-007	TBI_INVDH438EB4	ComC	Civ		No	M	25	White	27	x			0	30	387.382	53.949	26.378	0.488943	14.6858	7.18052	3	3,4	0	0	0
TBI_AD-011	TBI_INVBA552HNC	ComC	Civ		No	M	28	Other	23	x			0	29	275.492	34.016	26.388	0.775753	10.44	8.09889	0	2,3	0	0	0
TBI_AD-012	TBI_INVPD169FKW	DepTBI	Vet		Yes	M	27	White	31.7	10	5.14521	5.47945	0	30	382.67	52.495	38.316	0.729898	9.98721	7.28965	0	3,3	1	1	1
TBI_AD-013	TBI_INVMH541BUG	ComC	Civ		No	M	27	White	31	x			0	30	334.507	45.631	18.425	0.403783	18.1551	7.3307	0	3,3	0	0	0
TBI_AD-016	TBI_INVHH448RU9	ComC	Civ		No	M	32	White	25	x			0	30	378.669	36.431	25.998	0.713623	14.5653	10.3941	0	3,3	0	0	0
TBI_AD-018	TBI_INVUC144DK2	ComC	Civ		No	M	32	White	25	x			0	30	348.7	42.586	30.706	0.721035	11.3561	8.18814	2	3,3	0	0	0
TBI_AD-019	TBI_INVGZ497TV3	ComC	Civ		No	M	25	White	25	x			0	30	197.01	33.191	23.574	0.710253	8.35709	5.93565	2	3,3	0	0	0
TBI_AD-020	TBI_INVCX683ELR	ComC	Civ		No	M	36	White	27	x			0	28	403.346	41.555	29.196	0.702587	13.8151	9.70632	1	3,3	0	0	0
TBI_AD-027	TBI_INVMP318JAN	DepTBI	Vet		Yes	M	25	Other	22.6	18	3.16164	7.24932	0	29	258.862	18.535	16.503	0.89037	15.6858	13.9661	1	3,3	1	1	1
TBI_AD-029	TBI_INVVY561NCR	ComC	Civ		No	M	28	White	24	x			0	28	214.728	31.644	19.407	0.613292	11.0645	6.78574	0	3,3	0	0	0
TBI_AD-032	TBI_INVLM616KDE	DepTBI	Vet		Yes	M	39	White	31.9	71	3.79178	21.1342	0	27							0	3,4	1	1	1
TBI_AD-034	TBI_INVHG466XZU	ComC	Civ		No	M	32	White	21	x			0	29	333.528	53.9	31.516	0.584712	10.5828	6.1879	2	3,4	0	0	0
TBI_AD-037	TBI_INVJD883UKU	ComC	Civ		No	M	23	White	27	x			0	30	340.961	33.445	26.102	0.780446	13.0626	10.1947	1	3,3	0	0	0
TBI_AD-040	TBI_INVMN085XGL	DepTBI	Vet		Yes	M	25	White	27.2	21	4.58904	5.00822	1	30	388.279	71.459	42.187	0.590367	9.20376	5.43359	6	3,3	1	1	1
TBI_AD-041	TBI_INVAA532WKU	DepC	Vet		No	M	24	White	26.2	0			0	30	284.756	25.718	20.929	0.813788	13.6058	11.0722	0	3,4	1	0	2
TBI_AD-045	TBI_INVPA680VWT	DepTBI	Vet		Yes	M	26	White	29.8	20	1.7589	2.59178	0	30	307.69	29.061	28.134	0.968102	10.9366	10.5877	0	3,3	1	1	1
TBI_AD-047	TBI_INVEW269HJ9	ComC	Civ		No	M	30	White	24	x			0	30	268.082	26.138	21.447	0.820529	12.4997	10.2564	1	3,3	0	0	0
TBI_AD-048	TBI_INVVC185JDY	DepTBI	Vet		Yes	M	28	White	26.7	9	5.32055	8.23836	1	28	318.955	32.912	31.09	0.94464	10.2591	9.69115	5	3,3	1	1	1
TBI_AD-058	TBI_INVXC462KMU	DepTBI	Vet		Yes	M	27	White	34.8	15	5.29589	8.96712	1	27	341.229	41.302	27.822	0.673624	12.2647	8.2618	1	3,3	1	1	1
TBI_AD-064	TBI_INVWP103LBZ	ComC	Civ		No	M	36	Asian or Pacific Islander	29	x			0	30	290.786	29.331	25.188	0.85875	11.5446	9.91395	0	3,3	0	0	0
TBI_AD-065	TBI_INVMX036ZLQ	ComC	Civ		No	M	26	White	26	x			0	30	230.159	24.799	13.528	0.545506	17.0135	9.28098	0	3,3	0	0	0
TBI_AD-066	TBI_INVRP194FU7	DepTBI	Vet		Yes	M	60	White	29.1	1	6.29863	6.29863	0	26	317.869	36.358	25.337	0.696876	12.5456	8.74275	4	3,4	1	1	1
TBI_AD-080	TBI_INVNC587CN5	DepTBI	Vet		Yes	M	26	White	31.7	2	3.45205	3.70411	0	29	275.909	30.541	22.424	0.734226	12.3042	9.03405	0	2,3	1	1	1
TBI_AD-082	TBI_INVXC051AYT	DepTBI	Vet		Yes	M	30	White	30.2	6	4.89041	5.6411	1	29	288.562	30.715	25.166	0.819339	11.4663	9.39482	3	3,3	1	1	1
TBI_AD-085	TBI_INVGY569BJ9	DepTBI	Vet		Yes	M	26	White	26.8	6	3.99178	5.49041	0	29	349.3	40.164	28.727	0.715243	12.1593	8.69684	0	3,3	1	1	1
TBI_AD-093	TBI_INVXY501ER8	ComC	Civ		No	M	38	Asian or Pacific Islander	22	x			0	30	344.817	52.312	27.934	0.533988	12.344	6.59155	2	3,3	0	0	0
TBI_AD-100	TBI_INVED475YWB	ComC	Civ		No	M	32	Asian or Pacific Islander	29	x			0	29	374.383	86.968	14.809	0.170281	25.2808	4.30484	1	3,4	0	0	0
TBI_AD-107	TBI_INVHL154JHR	DepTBI	Vet		Yes	M	28	Black	21.5	3	5.06575	7.48767	0	30	206.371	21.013	21.681	1.03179	9.51852	9.82111	0	3,4	1	1	1
TBI_AD-113	TBI_INVLE220MM5	ComC	Civ		No	M	28	White	23	x			0	30	337.306	32.784	10.521	0.320919	32.0603	10.2887	0	2,4	0	0	0
TBI_AD-117	TBI_INVEX536HGX	DepTBI	Vet		Yes	M	33	Other	35.6	15	3.08493	8.08767	9	24	248.402	31.014	24.604	0.793319	10.096	8.00935	0	3,3	1	1	1
TBI_AD-119	TBI_INVVG222RM3	ComC	Civ		No	M	26	White	23	x			0	29	299.469	28.944	22.515	0.777881	13.3009	10.3465	0	3,3	0	0	0
TBI_AD-122	TBI_INVDE716YZK	ComC	Civ		No	M	22	White	22	x			0	30	338.435	57.496	44.566	0.775115	7.59402	5.88624	0	3,4	0	0	0
TBI_AD-132	TBI_INVGX650ZU6	DepTBI	Vet		Yes	M	24	White	27.4	7	1.45479	3.20548	1	30	359.422	48.757	30.042	0.616158	11.964	7.3717	5	3,4	1	1	1
TBI_AD-002	TBI_INVPV371UMD	DepTBI	Vet		Yes	M	32	White	28.6	52			0	27							3	3,3	1	1	1
TBI_AD-003	TBI_INVRF694CBN	DepTBI	Vet		Yes	M	51	White	21.6	3	10.9479	10.9479	1	29							1	4,4	1	1	1
TBI_AD-004	TBI_INVKV916YGP	DepTBI	Vet		Yes	M	39	Other	31.3	12	4.66027	6.41644	0	25	373.832	45.746	29.043	0.634875	12.8717	8.17191	2	3,3	1	1	1
TBI_AD-008	TBI_INVWY836BPA	DepTBI	Vet		Yes	M	40	Other	27.7	41			0	29							0	3,3	1	1	1
TBI_AD-009	TBI_INVZD637TRK	ComC	Civ		No	M	31	White	26	x			0	29	348.34	49.7	35.317	0.710604	9.86324	7.00885	3	2,3	0	0	0
TBI_AD-010	TBI_INVPE255AN1	ComC	Civ		No	M	34	American Indian or Alaskan Native	26	x			0	30	296.089	43.703	29.534	0.675789	10.0254	6.77503	1	3,3	0	0	0
TBI_AD-015	TBI_INVHG567FP2	DepC	Vet	Y	No	M	29	White	25.7	0			0	30	356.556	38.042	30.292	0.796278	11.7706	9.37269	1	3,4	1	0	2
TBI_AD-017	TBI_INVAB408TNM	ComC	Civ		No	M	38	White	22	x			0	29	333.29	30.663	19.842	0.647099	16.7972	10.8695	1	3,3	0	0	0
TBI_AD-021	TBI_INVXG131ZRR	DepTBI	Vet		Yes	M	55	Asian	33.3	6	7.18082	7.43014	0	28							0	3,3	1	1	1
TBI_AD-023	TBI_INVFF814UM5	DepTBI	Vet		Yes	M	41	White	35.7	1	7.06027	7.2274	0	28							1	x	1	1	1
TBI_AD-024	TBI_INVMH055YH5	DepTBI	Vet		Yes	M	31	White	34	7	4.76164	11.6055	1	28	382.241	59.505	33.226	0.558373	11.5043	6.42368	4	3,4	1	1	1
TBI_AD-025	TBI_INVJH594GYN	ComC	Civ		No	M	40	White	28	x			0	30	326.686	39.605	29.6	0.74738	11.0367	8.2486	1	3,3	0	0	0
TBI_AD-026	TBI_INVTP140RX6	DepC	Vet	N	No	M	26	White	21	0			0	26	359.432	32.179	28.292	0.879207	12.7044	11.1698	0	3,3	1	0	2
TBI_AD-028	TBI_INVMU517VKP	DepTBI	Vet		Yes	M	38	White	32.9	102	1.65479	15.5781	0	29	330.119	46.104	36.217	0.78555	9.11503	7.16031	4	3,3	1	1	1
TBI_AD-031	TBI_INVBH336ZN2	DepTBI	Vet		Yes	M	24	White	28.1	102	2.58904	5.84384	0	30	245.056	21.066	20.977	0.995775	11.6821	11.6328	0	3,3	1	1	1
TBI_AD-033	TBI_INVDY421YWC	DepC	Vet	N	No	M	23	Other	24.7	0			0	29	342.41	39.489	30.081	0.761756	11.3829	8.67102	1	3,4	1	0	2
TBI_AD-035	TBI_INVZU520CK5	DepTBI	Vet		Yes	M	48	White	26	22	5.3726	6.12603	0	28	225.555	18.5	19.621	1.06059	11.4956	12.1922	0	3,3	1	1	1
TBI_AD-036	TBI_INVZN763AA6	ComC	Civ		No	M	38	White	34	x			0	30	307.289	30.478	24.606	0.807336	12.4884	10.0823	0	3,3	0	0	0
TBI_AD-039	TBI_INVEF116EMD	ComC	Civ		No	M	40	White	28	x			0	30	270.33	31.48	23.787	0.755623	11.3646	8.58736	3	3,3	0	0	0
TBI_AD-042	TBI_INVVH879VTN	DepC	Vet	N	No	M	39	White	28	0			0	29	218.649	16.221	14.988	0.923987	14.5883	13.4794	0	3,3	1	0	2
TBI_AD-043	TBI_INVJH819KHA	ComC	Civ		No	M	22	Asian	26	x			0	29							3	3,3	0	0	0
TBI_AD-044	TBI_INVTE091FFT	DepC	Vet	N	No	M	32	Other	30.5	0			0	29	193.962	18.837	19.235	1.02113	10.0838	10.2969	1	2,3	1	0	2
TBI_AD-049	TBI_INVMF431WG7	ComC	Civ		No	M	23	Asian	22.3	x			0	29							0	3,4	0	0	0
TBI_AD-050	TBI_INVBV696NU5	DepTBI	Vet		Yes	M	26	White	27	11	3.99452	4.8274	0	30	287.775	35.603	27.74	0.779148	10.374	8.08289	0	3,3	1	1	1
TBI_AD-051	TBI_INVKF355ZE1	DepC	Vet	Y	No	M	29	White	34.7	0			0	29							4	3,3	1	0	2
TBI_AD-052	TBI_INVYF390FBV	DepTBI	Vet		Yes	M	36	White	26.3	12	3.98904	4.5726	0	24							7	x	1	1	1
TBI_AD-053	TBI_INVKZ881TX4	ComC	Civ		No	M	34	White	24	x			0	30	288.262	36.325	20.676	0.569195	13.9419	7.93564	0	3,3	0	0	0
TBI_AD-055	TBI_INVYV513KYT	DepC	Vet	Y	No	M	27	White	30.3	0			0	30	382.797	67.48	42.286	0.626645	9.05257	5.67275	0	3,4	1	0	2
TBI_AD-056	TBI_INVDE390XYN	DepTBI	Vet		Yes	M	46	White	29.4	15			0	30							0	3,3	1	1	1
TBI_AD-057	TBI_INVYA484DMX	DepC	Vet	Y	No	M	28	White	25.8	0			0	29							1	x	1	0	2
TBI_AD-059	TBI_INVZC944DAB	DepC	Vet	N	No	M	37	White	27.3	0			0	30	385.905	44.149	38.828	0.879476	9.93883	8.74097	2	3,4	1	0	2
TBI_AD-060	TBI_INVNK519PFY	ComC	Civ		No	M	26	White	17.6	x			0	29	337.451	44.605	32.981	0.739401	10.2317	7.56532	0	3,3	0	0	0
TBI_AD-061	TBI_INVJH610ARJ	ComC	Civ		No	M	27	White	23	x			0	30	332.182	24.543	24.347	0.992014	13.6437	13.5347	1	2,3	0	0	0
TBI_AD-067	TBI_INVWU598ZU6	DepTBI	Vet		Yes	M	26	Asian	24.9	6	5.33151	5.99726	0	29							0	2,4	1	1	1
TBI_AD-068	TBI_INVKU462XJZ	DepTBI	Vet		Yes	M	31	Other	36	7	7.39452	7.72603	0	30							2	x	1	1	1
TBI_AD-069	TBI_INVRP142ABL	ComC	Civ		No	M	46	White	22	x			0	30	327.102	75.161	29.709	0.395271	11.0102	4.35202	0	3,3	0	0	0
TBI_AD-071	TBI_INVEL055TM1	DepC	Vet	Y	No	M	42	White	26.7	0			1	30							0	3,4	1	0	2
TBI_AD-072	TBI_INVKV202YT5	DepC	Vet	N	No	M	27	White	22.7	0			0	29	367.027	42.008	32.808	0.780994	11.1871	8.73707	0	3,4	1	0	2
TBI_AD-073	TBI_INVDH853XYN	DepC	Vet	Y	No	M	47	White	33.7	0			0	29	278.006	27.787	22.804	0.820672	12.1911	10.0049	0	3,3	1	0	2
TBI_AD-074	TBI_INVBW285VV5	ComC	Civ		No	M	45	White	29	x			0	30	441.204	59.216	36.548	0.617198	12.0719	7.45076	1	3,3	0	0	0
TBI_AD-075	TBI_INVFR425BB0	ComC	Civ		No	M	40	White	23	x			0	30	255.505	32.764	25.721	0.785038	9.93371	7.79835	2	4,4	0	0	0
TBI_AD-076	TBI_INVTR709GV3	DepTBI	Vet		Yes	M	33	Native Hawaiian/Pacific Islander	29.8	2			1	27	302.866	36.872	29.713	0.805842	10.193	8.21398	1	3,4	1	1	1
TBI_AD-077	TBI_INVPK881DH2	DepTBI	Vet		Yes	M	46		33.1	5	4.68767	24.3589	0	27	302.09	22.972	20.364	0.88647	14.8345	13.1504	2	3,3	1	1	1
TBI_AD-079	TBI_INVPR313EGA	ComC	Civ		No	M	31	American Indian or Alaskan Native	31	x			0	30	343.744	47.082	30.759	0.653307	11.1754	7.30096	1	2,4	0	0	0
TBI_AD-081	TBI_INVUC074CDD	DepC	Vet		No	M	30	Black/African American	24.5	0			0	30	209.239	22.851	23.012	1.00705	9.0926	9.15667	-999	3,4	1	0	2
TBI_AD-083	TBI_INVDX438WGQ	ComC	Civ		No	M	31	Black/African American	24.8	x			1								0	x	0	0	0
TBI_AD-084	TBI_INVHF718GPC	DepTBI	Vet		Yes	M	25	White	24.1	12	2.56438	5.72877	1	27	332.479	35.106	29.795	0.848715	11.1589	9.47072	0	3,4	1	1	1
TBI_AD-088	TBI_INVGT219XYV	DepTBI	Vet		Yes	M	30	White	31.2	1	6.18904	6.18904	0	28	396.623	44.628	30.765	0.689365	12.892	8.88731	1	3,3	1	1	1
TBI_AD-089	TBI_INVGY314KNP	DepTBI	Vet		Yes	M	56	White	23.9	1	3.56164	3.56164	0	30	384.699	60.796	32.908	0.541286	11.6901	6.3277	3	3,3	1	1	1
TBI_AD-090	TBI_INVYL259DMD	DepTBI	Vet		Yes	M	29	White	23.4	13	2.2137	9.08767	1	28							0	3,3	1	1	1
TBI_AD-091	TBI_INVJL056JZD	ComC	Civ		No	M	40	Asian or Pacific Islander	30	x			0	30	328.334	29.47	24.739	0.839464	13.2719	11.1413	4	3,3	0	0	0
TBI_AD-092	TBI_INVHE821JFL	DepC	Vet	Y	No	M	26	White	33.5	0			0	30	373.971	51.121	43.97	0.860116	8.50514	7.31541	1	2,3	1	0	2
TBI_AD-095	TBI_INVYJ588UJ5	ComC	Civ		No	M	20	Asian	21.9	x			0	30							0	3,3	0	0	0
TBI_AD-096	TBI_INVAA567GEP	DepTBI	Vet		Yes	M	34	White	20.1	100	5.27945	9.44384	1	30							1	3,3	1	1	1
TBI_AD-097	TBI_INVJF356HAT	ComC	Civ		No	M	48	White	30	x			0	30	222.602	27.008	20.356	0.753703	10.9354	8.24208	4	3,4	0	0	0
TBI_AD-099	TBI_INVER769BN4	ComC	Civ		No	M	25	White	22	x			0	30	239.879	25.517	21.861	0.856723	10.9729	9.40075	1	3,4	0	0	0
TBI_AD-101	TBI_INVJR705CVN	ComC	Civ		No	M	44	White	24	x			0	29	379.664	37.766	26.081	0.690595	14.5571	10.0531	1	3,3	0	0	0
TBI_AD-103	TBI_INVKE865RTL	DepTBI	Vet		Yes	M	26	White	23.1	20	2.86301	3.61096	0	28	337.69	45.351	35.189	0.775926	9.59646	7.44614	0	3,3	1	1	1
TBI_AD-104	TBI_INVYL271TAZ	ComC	Civ		No	M	46	White	22	x			0	29	310.444	32.822	27.545	0.839224	11.2704	9.45841	0	3,4	0	0	0
TBI_AD-105	TBI_INVYG039TVE	ComC	Civ		No	M	22	White	27	x			0	30	330.405	41.839	31.059	0.742346	10.638	7.89706	2	2,3	0	0	0
TBI_AD-106	TBI_INVLE644LN1	DepC	Vet		No	M	34	Other	22.2	0			0	29							0	3,3	1	0	2
TBI_AD-108	TBI_INVZP296YCH	DepC	Vet	N	No	M	29	White	19.8	0			0								1	4,4	1	0	2
TBI_AD-109	TBI_INVTB321RG1	ComC	Civ		No	M	23	White	24	x			1	30	362.048	57.326	30.206	0.526916	11.986	6.3156	0	2,3	0	0	0
TBI_AD-111	TBI_INVDR854BLQ	DepTBI	Vet		Yes	M	46	American Indian/Alaskan Native	26.4	46	3.22192	24.4822	1	30							0	3,3	1	1	1
TBI_AD-112	TBI_INVHF601YAP	DepTBI	Vet		Yes	M	50	White	33.2	76	7.30137	10.8904	0	29							1	x	1	1	1
TBI_AD-114	TBI_INVWZ233RUL	DepTBI	Vet		Yes	M	27	Other	30.3	11	3.91507	6.50411	1	29	269.969	26.712	24.767	0.927186	10.9004	10.1067	3	3,3	1	1	1
TBI_AD-115	TBI_INVYL916RKE	ComC	Civ		No	M	21	Asian or Pacific Islander	20	x			0	29	313.293	30.997	24.056	0.776075	13.0235	10.1072	0	3,3	0	0	0
TBI_AD-116	TBI_INVCW850FW8	ComC	Civ		No	M	42	Asian or Pacific Islander	24	x			0	28	296.324	35.095	27.163	0.773985	10.9091	8.44348	1	2,3	0	0	0
TBI_AD-120	TBI_INVJV346PG6	DepTBI	Vet		Yes	M	28	White	30.3	66	3.52329	5.12329	0	30	373.145	51.027	39.153	0.7673	9.53043	7.3127	3	3,3	1	1	1
TBI_AD-121	TBI_INVMP671KL4	ComC	Civ		No	M	34	Other	27.7	x			0	28							6	3,3	0	0	0
TBI_AD-123	TBI_INVAX303UKU	ComC	Civ		No	M	43	White	24	x			0	29	434.684	62.684	40.438	0.645109	10.7494	6.93453	0	2,4	0	0	0
TBI_AD-124	TBI_INVDZ529UPG	DepTBI	Vet		Yes	M	39	White	30.8	2	11.4548	11.5836	1	30							6	x	1	1	1
TBI_AD-125	TBI_INVLV780DDB	DepC	Vet	Y	No	M	44	White	27.1	0			0	27	270.52	32.147	25.677	0.798737	10.5355	8.41509	0	3,3	1	0	2
TBI_AD-127	TBI_INVYF365ZPA	ComC	Civ		No	M	33	Other	19.5	x			0	30	350.346	43.96	34.559	0.786146	10.1376	7.96965	0	3,3	0	0	0
TBI_AD-128	TBI_INVWN609JDL	DepTBI	Vet		Yes	M	25	White	21.9	4	5.87397	6.02466	0	29	215.779	17.371	17.655	1.01635	12.222	12.4218	2	3,3	1	1	1
TBI_AD-129	TBI_INVMW874TTH	ComC	Civ		No	M	60	White	28	x			0	29	265.194	113.493	70.541	0.621545	3.75943	2.33666	0	3,4	0	0	0
TBI_AD-130	TBI_INVXB902GMB	DepTBI	Vet		Yes	M	25	White	20.5	6			0	30	360.564	35.557	28.606	0.804511	12.6045	10.1405	0	3,3	1	1	1
TBI_AD-131	TBI_INVPF536LJQ	ComC	Civ		No	M	46	White	29	x			0	29	354.424	55.308	35.834	0.647899	9.89072	6.40819	0	3,3	0	0	0
TBI_AD-133	TBI_INVKF332YKB	ComC	Civ		No	M	59	White	30.1	x			0	29							0	3,3	0	0	0
TBI_AD-135	TBI_INVBY520NZR	ComC	Civ		No	M	27	White	20.8	x			0	29							0	3,3	0	0	0

## Sheet: Supp.Table.2.ReproAssay
Supplementary Table 2: Custom Reproducibility Card miRNA Probes N is the number of samples with a detectable quantity (of 30).
miRNA Probe	miRBase ID (hsa)	Accession	N	Criteria
hsa-let-7c-000379	let-7c-5p	MIMAT0000064	30	Control
hsa-miR-1-002222	miR-1-3p	MIMAT0000416	26	Control
hsa-miR-106a-002169	miR-106a-5p	MIMAT0000103	30	Control
hsa-miR-10a-000387	miR-10a-5p	MIMAT0000253	30	Control
hsa-miR-125a-5p-002198	miR-125a-5p	MIMAT0000443	29	Diff Det
hsa-miR-125b-000449	miR-125b-5p	MIMAT0000423	30	Control
hsa-miR-127-000452	miR-127-3p	MIMAT0000446	30	Control
hsa-miR-133a-002246	miR-133a-3p	MIMAT0000427	24	Control
hsa-miR-135a-000460	miR-135a-5p	MIMAT0000428	30	Control
hsa-miR-140-3p-002234	miR-140-3p	MIMAT0004597	30	Control
hsa-miR-142-5p-002248	miR-142-5p	MIMAT0000433	30	Control
hsa-miR-146a-000468	miR-146a-5p	MIMAT0000449	30	Control
hsa-miR-146b-001097	miR-146b-5p	MIMAT0002809	30	Control
hsa-miR-148a-000470	miR-148a-3p	MIMAT0000243	30	Control
hsa-miR-152-000475	miR-152-3p	MIMAT0000438	30	Diff Exp
hsa-miR-15b-000390	miR-15b-5p	MIMAT0000417	30	Control
hsa-miR-181a-000480	miR-181a-5p	MIMAT0000256	29	Control
hsa-miR-193a-5p-002281	miR-193a-5p	MIMAT0004614	30	Control
hsa-miR-193b-002367	miR-193b-3p	MIMAT0002819	29	Control
hsa-miR-204-000508	miR-204-5p	MIMAT0000265	30	Control
hsa-miR-20b-001014	miR-20b-5p	MIMAT0001413	30	Diff Exp
hsa-miR-21-000397	miR-21-5p	MIMAT0000076	27	Control
hsa-miR-218-000521	miR-218-5p	MIMAT0000275	30	Control
hsa-miR-223-002295	miR-223-3p	MIMAT0000280	30	Control
hsa-miR-24-000402	miR-24-3p	MIMAT0000080	30	Control
hsa-miR-27b-000409	miR-27b-3p	MIMAT0000419	30	Control
hsa-miR-28-000411	miR-28-5p	MIMAT0000085	30	Control
hsa-miR-28-3p-002446	miR-28-3p	MIMAT0004502	28	Control
hsa-miR-324-3p-002161	miR-324-3p	MIMAT0000762	20	Control
hsa-miR-335-000546	miR-335-5p	MIMAT0000765	30	Control
hsa-miR-340-002258	miR-340-5p	MIMAT0004692	30	Control
hsa-miR-34c-000428	miR-34c-5p	MIMAT0000686	30	Control
hsa-miR-362-001273	miR-362-5p	MIMAT0000705	30	Diff Det
hsa-miR-375-000564	miR-375	MIMAT0000728	30	Control
hsa-miR-376a-000565	miR-376a-3p	MIMAT0000729	30	Control
hsa-miR-376c-002122	miR-376c-3p	MIMAT0000720	29	Control
hsa-miR-409-5p-002331	miR-409-5p	MIMAT0001638	30	Negative Control
hsa-miR-483-5p-002338	miR-483-5p	MIMAT0004761	30	Control
hsa-miR-484-001821	miR-484	MIMAT0002174	24	Control
hsa-miR-489-002358	miR-489-3p	MIMAT0002805	30	Control
hsa-miR-518d-001159	miR-518d-3p	MIMAT0002864	9	Diff Exp
hsa-miR-532-001518	miR-532-5p	MIMAT0002888	30	Control
hsa-miR-532-3p-002355	miR-532-3p	MIMAT0004780	30	Control
hsa-miR-886-3p-002194	Deaccessioned	NA	30	Control
hsa-miR-886-5p-002193	Deaccessioned	NA	30	Control
hsa-miR-92a-000431	miR-92a-3p	MIMAT0000092	30	Control
hsa-miR-95-000433	miR-95-3p	MIMAT0000094	30	Control

## Sheet: Supp.Table.3.Cq
Supplementary Table 3: Data Used For Statistical Comparisons Sample.Name - unique sample identifier; ExpGrp - Experimental Group; Target.Name - TLDA target ID and probe identifier; flag.text - summary assessment of AmpScore and CqConf from Expression Suite; Cq - quantification value; ΔCq = Cq(endogenous control) - Cq
Sample.Name	ExpGrp	miRNA Probe	flag.text	Cq	ΔCq
TBI_AD-001	ComC	hsa-let-7a-000377	censor	34	9.06962
TBI_AD-001	ComC	hsa-let-7b-002619	good	26.356	1.42562
TBI_AD-001	ComC	hsa-let-7c-000379	good	26.971	2.04062
TBI_AD-001	ComC	hsa-let-7d-002283	good	30.406	5.47562
TBI_AD-001	ComC	hsa-let-7e-002406	good	26.778	1.84762
TBI_AD-001	ComC	hsa-let-7f-000382	censor	34	9.06962
TBI_AD-001	ComC	hsa-miR-1-002222	censor	34	9.06962
TBI_AD-001	ComC	hsa-miR-100-000437	good	26.867	1.93662
TBI_AD-001	ComC	hsa-miR-101-002253	censor	34	9.06962
TBI_AD-001	ComC	hsa-miR-103-000439	censor	34	9.06962
TBI_AD-001	ComC	hsa-miR-105-002167	censor	34	9.06962
TBI_AD-001	ComC	hsa-miR-106a-002169	good	23.957	-0.973378
TBI_AD-001	ComC	hsa-miR-106b-000442	good	28.229	3.29862
TBI_AD-001	ComC	hsa-miR-107-000443	censor	34	9.06962
TBI_AD-001	ComC	hsa-miR-10a-000387	good	28.102	3.17162
TBI_AD-001	ComC	hsa-miR-10b-002218	censor	34	9.06962
TBI_AD-001	ComC	hsa-miR-122-002245	censor	34	9.06962
TBI_AD-001	ComC	hsa-miR-125a-3p-002199	censor	34	9.06962
TBI_AD-001	ComC	hsa-miR-125a-5p-002198	good	31.859	6.92862
TBI_AD-001	ComC	hsa-miR-125b-000449	good	26.047	1.11662
TBI_AD-001	ComC	hsa-miR-126-002228	good	30.5	5.56962
TBI_AD-001	ComC	hsa-miR-127-000452	censor	34	9.06962
TBI_AD-001	ComC	hsa-miR-127-5p-002229	censor	34	9.06962
TBI_AD-001	ComC	hsa-miR-128a-002216	censor	34	9.06962
TBI_AD-001	ComC	hsa-miR-129-000590	censor	34	9.06962
TBI_AD-001	ComC	hsa-miR-130b-000456	censor	34	9.06962
TBI_AD-001	ComC	hsa-miR-132-000457	good	27.184	2.25362
TBI_AD-001	ComC	hsa-miR-133a-002246	good	27.965	3.03462
TBI_AD-001	ComC	hsa-miR-133b-002247	censor	34	9.06962
TBI_AD-001	ComC	hsa-miR-135a-000460	good	31.72	6.78962
TBI_AD-001	ComC	hsa-miR-135b-002261	censor	34	9.06962
TBI_AD-001	ComC	hsa-miR-136-000592	good	33.149	8.21862
TBI_AD-001	ComC	hsa-miR-138-002284	censor	34	9.06962
TBI_AD-001	ComC	hsa-miR-139-3p-002313	censor	34	9.06962
TBI_AD-001	ComC	hsa-miR-140-3p-002234	censor	34	9.06962
TBI_AD-001	ComC	hsa-miR-141-000463	censor	34	9.06962
TBI_AD-001	ComC	hsa-miR-142-3p-000464	good	26.734	1.80362
TBI_AD-001	ComC	hsa-miR-142-5p-002248	good	32.597	7.66662
TBI_AD-001	ComC	hsa-miR-143-002249	good	30.831	5.90062
TBI_AD-001	ComC	hsa-miR-145-002278	good	29.504	4.57362
TBI_AD-001	ComC	hsa-miR-146a-000468	good	24.838	-0.0923777
TBI_AD-001	ComC	hsa-miR-146b-001097	good	26.48	1.54962
TBI_AD-001	ComC	hsa-miR-146b-3p-002361	censor	34	9.06962
TBI_AD-001	ComC	hsa-miR-147-000469	censor	34	9.06962
TBI_AD-001	ComC	hsa-miR-147b-002262	censor	34	9.06962
TBI_AD-001	ComC	hsa-miR-148a-000470	good	28.376	3.44562
TBI_AD-001	ComC	hsa-miR-148b-000471	censor	34	9.06962
TBI_AD-001	ComC	hsa-miR-149-002255	censor	34	9.06962
TBI_AD-001	ComC	hsa-miR-150-000473	good	21.242	-3.68838
TBI_AD-001	ComC	hsa-miR-152-000475	good	27.497	2.56662
TBI_AD-001	ComC	hsa-miR-154-000477	censor	34	9.06962
TBI_AD-001	ComC	hsa-miR-155-002623	good	26.444	1.51362
TBI_AD-001	ComC	hsa-miR-15a-000389	censor	34	9.06962
TBI_AD-001	ComC	hsa-miR-15b-000390	good	28.448	3.51762
TBI_AD-001	ComC	hsa-miR-16-000391	good	26.64	1.70962
TBI_AD-001	ComC	hsa-miR-17-002308	good	23.656	-1.27438
TBI_AD-001	ComC	hsa-miR-181a-000480	good	30.081	5.15062
TBI_AD-001	ComC	hsa-miR-181c-000482	censor	34	9.06962
TBI_AD-001	ComC	hsa-miR-182-002334	censor	34	9.06962
TBI_AD-001	ComC	hsa-miR-183-002269	censor	34	9.06962
TBI_AD-001	ComC	hsa-miR-184-000485	censor	34	9.06962
TBI_AD-001	ComC	hsa-miR-185-002271	censor	34	9.06962
TBI_AD-001	ComC	hsa-miR-186-002285	good	27.283	2.35262
TBI_AD-001	ComC	hsa-miR-188-3p-002106	censor	34	9.06962
TBI_AD-001	ComC	hsa-miR-18a-002422	censor	34	9.06962
TBI_AD-001	ComC	hsa-miR-18b-002217	censor	34	9.06962
TBI_AD-001	ComC	hsa-miR-190-000489	censor	34	9.06962
TBI_AD-001	ComC	hsa-miR-191-002299	good	25.402	0.471622
TBI_AD-001	ComC	hsa-miR-192-000491	good	27.826	2.89562
TBI_AD-001	ComC	hsa-miR-193a-3p-002250	censor	34	9.06962
TBI_AD-001	ComC	hsa-miR-193a-5p-002281	good	30.724	5.79362
TBI_AD-001	ComC	hsa-miR-193b-002367	good	27.713	2.78262
TBI_AD-001	ComC	hsa-miR-195-000494	good	28.7	3.76962
TBI_AD-001	ComC	hsa-miR-196b-002215	censor	34	9.06962
TBI_AD-001	ComC	hsa-miR-197-000497	good	25.594	0.663622
TBI_AD-001	ComC	hsa-miR-198-002273	censor	34	9.06962
TBI_AD-001	ComC	hsa-miR-199a-000498	censor	34	9.06962
TBI_AD-001	ComC	hsa-miR-199a-3p-002304	good	27.075	2.14462
TBI_AD-001	ComC	hsa-miR-199b-000500	censor	34	9.06962
TBI_AD-001	ComC	hsa-miR-19a-000395	good	27.494	2.56362
TBI_AD-001	ComC	hsa-miR-19b-000396	good	22.585	-2.34538
TBI_AD-001	ComC	hsa-miR-200a-000502	censor	34	9.06962
TBI_AD-001	ComC	hsa-miR-200b-002251	censor	34	9.06962
TBI_AD-001	ComC	hsa-miR-200c-002300	good	29.592	4.66162
TBI_AD-001	ComC	hsa-miR-203-000507	good	27.094	2.16362
TBI_AD-001	ComC	hsa-miR-204-000508	good	24.458	-0.472378
TBI_AD-001	ComC	hsa-miR-205-000509	censor	34	9.06962
TBI_AD-001	ComC	hsa-miR-208b-002290	censor	34	9.06962
TBI_AD-001	ComC	hsa-miR-20a-000580	good	24.363	-0.567378
TBI_AD-001	ComC	hsa-miR-20b-001014	good	26.835	1.90462
TBI_AD-001	ComC	hsa-miR-21-000397	good	22.535	-2.39538
TBI_AD-001	ComC	hsa-miR-210-000512	censor	34	9.06962
TBI_AD-001	ComC	hsa-miR-211-000514	censor	34	9.06962
TBI_AD-001	ComC	hsa-miR-214-002306	good	29.999	5.06862
TBI_AD-001	ComC	hsa-miR-216a-002220	censor	34	9.06962
TBI_AD-001	ComC	hsa-miR-216b-002326	censor	34	9.06962
TBI_AD-001	ComC	hsa-miR-217-002337	censor	34	9.06962
TBI_AD-001	ComC	hsa-miR-218-000521	good	31.844	6.91362
TBI_AD-001	ComC	hsa-miR-219-000522	censor	34	9.06962
TBI_AD-001	ComC	hsa-miR-219-1-3p-002095	censor	34	9.06962
TBI_AD-001	ComC	hsa-miR-219-2-3p-002390	censor	34	9.06962
TBI_AD-001	ComC	hsa-miR-22-000398	censor	34	9.06962
TBI_AD-001	ComC	hsa-miR-220-000523	censor	34	9.06962
TBI_AD-001	ComC	hsa-miR-220b-002206	censor	34	9.06962
TBI_AD-001	ComC	hsa-miR-220c-002211	censor	34	9.06962
TBI_AD-001	ComC	hsa-miR-221-000524	censor	34	9.06962
TBI_AD-001	ComC	hsa-miR-222-002276	good	26.687	1.75662
TBI_AD-001	ComC	hsa-miR-223-002295	good	23.915	-1.01538
TBI_AD-001	ComC	hsa-miR-224-002099	censor	34	9.06962
TBI_AD-001	ComC	hsa-miR-23a-000399	censor	34	9.06962
TBI_AD-001	ComC	hsa-miR-23b-000400	censor	34	9.06962
TBI_AD-001	ComC	hsa-miR-24-000402	good	25.088	0.157622
TBI_AD-001	ComC	hsa-miR-25-000403	good	28.544	3.61362
TBI_AD-001	ComC	hsa-miR-26a-000405	good	26.542	1.61162
TBI_AD-001	ComC	hsa-miR-26b-000407	good	26.921	1.99062
TBI_AD-001	ComC	hsa-miR-27a-000408	good	30.888	5.95762
TBI_AD-001	ComC	hsa-miR-27b-000409	censor	34	9.06962
TBI_AD-001	ComC	hsa-miR-28-000411	good	29.114	4.18362
TBI_AD-001	ComC	hsa-miR-28-3p-002446	good	26.475	1.54462
TBI_AD-001	ComC	hsa-miR-296-000527	censor	34	9.06962
TBI_AD-001	ComC	hsa-miR-296-3p-002101	censor	34	9.06962
TBI_AD-001	ComC	hsa-miR-298-002190	censor	34	9.06962
TBI_AD-001	ComC	hsa-miR-299-3p-001015	censor	34	9.06962
TBI_AD-001	ComC	hsa-miR-299-5p-000600	censor	34	9.06962
TBI_AD-001	ComC	hsa-miR-29a-002112	good	27.901	2.97062
TBI_AD-001	ComC	hsa-miR-29b-000413	censor	34	9.06962
TBI_AD-001	ComC	hsa-miR-29c-000587	good	31.967	7.03662
TBI_AD-001	ComC	hsa-miR-301-000528	censor	34	9.06962
TBI_AD-001	ComC	hsa-miR-301b-002392	censor	34	9.06962
TBI_AD-001	ComC	hsa-miR-30b-000602	good	26.359	1.42862
TBI_AD-001	ComC	hsa-miR-30c-000419	good	25.037	0.106622
TBI_AD-001	ComC	hsa-miR-31-002279	good	27.022	2.09162
TBI_AD-001	ComC	hsa-miR-32-002109	censor	34	9.06962
TBI_AD-001	ComC	hsa-miR-320-002277	good	28.294	3.36362
TBI_AD-001	ComC	hsa-miR-323-3p-002227	good	30.233	5.30262
TBI_AD-001	ComC	hsa-miR-324-3p-002161	censor	34	9.06962
TBI_AD-001	ComC	hsa-miR-324-5p-000539	censor	34	9.06962
TBI_AD-001	ComC	hsa-miR-325-000540	censor	34	9.06962
TBI_AD-001	ComC	hsa-miR-326-000542	censor	34	9.06962
TBI_AD-001	ComC	hsa-miR-328-000543	good	28.074	3.14362
TBI_AD-001	ComC	hsa-miR-329-001101	censor	34	9.06962
TBI_AD-001	ComC	hsa-miR-330-000544	censor	34	9.06962
TBI_AD-001	ComC	hsa-miR-330-5p-002230	censor	34	9.06962
TBI_AD-001	ComC	hsa-miR-331-000545	good	21.623	-3.30738
TBI_AD-001	ComC	hsa-miR-331-5p-002233	censor	34	9.06962
TBI_AD-001	ComC	hsa-miR-335-000546	good	29.212	4.28162
TBI_AD-001	ComC	hsa-miR-337-5p-002156	censor	34	9.06962
TBI_AD-001	ComC	hsa-miR-338-3p-002252	censor	34	9.06962
TBI_AD-001	ComC	hsa-miR-339-5p-002257	censor	34	9.06962
TBI_AD-001	ComC	hsa-miR-33b-002085	censor	34	9.06962
TBI_AD-001	ComC	hsa-miR-340-002258	good	31.439	6.50862
TBI_AD-001	ComC	hsa-miR-342-3p-002260	good	23.376	-1.55438
TBI_AD-001	ComC	hsa-miR-342-5p-002147	censor	34	9.06962
TBI_AD-001	ComC	hsa-miR-34c-000428	censor	34	9.06962
TBI_AD-001	ComC	hsa-miR-361-000554	censor	34	9.06962
TBI_AD-001	ComC	hsa-miR-362-001273	censor	34	9.06962
TBI_AD-001	ComC	hsa-miR-362-3p-002117	censor	34	9.06962
TBI_AD-001	ComC	hsa-miR-365-001020	good	29.939	5.00862
TBI_AD-001	ComC	hsa-miR-367-000555	censor	34	9.06962
TBI_AD-001	ComC	hsa-miR-369-3p-000557	censor	34	9.06962
TBI_AD-001	ComC	hsa-miR-369-5p-001021	censor	34	9.06962
TBI_AD-001	ComC	hsa-miR-370-002275	censor	34	9.06962
TBI_AD-001	ComC	hsa-miR-371-3p-002124	censor	34	9.06962
TBI_AD-001	ComC	hsa-miR-372-000560	censor	34	9.06962
TBI_AD-001	ComC	hsa-miR-373-000561	censor	34	9.06962
TBI_AD-001	ComC	hsa-miR-374-000563	good	27.809	2.87862
TBI_AD-001	ComC	hsa-miR-375-000564	censor	34	9.06962
TBI_AD-001	ComC	hsa-miR-376a-000565	censor	34	9.06962
TBI_AD-001	ComC	hsa-miR-376b-001102	censor	34	9.06962
TBI_AD-001	ComC	hsa-miR-376c-002122	good	31.125	6.19462
TBI_AD-001	ComC	hsa-miR-377-000566	censor	34	9.06962
TBI_AD-001	ComC	hsa-miR-380-3p-000569	censor	34	9.06962
TBI_AD-001	ComC	hsa-miR-381-000571	censor	34	9.06962
TBI_AD-001	ComC	hsa-miR-382-000572	censor	34	9.06962
TBI_AD-001	ComC	hsa-miR-383-000573	censor	34	9.06962
TBI_AD-001	ComC	hsa-miR-384-000574	censor	34	9.06962
TBI_AD-001	ComC	hsa-miR-409-5p-002331	censor	34	9.06962
TBI_AD-001	ComC	hsa-miR-410-001274	censor	34	9.06962
TBI_AD-001	ComC	hsa-miR-411-001610	censor	34	9.06962
TBI_AD-001	ComC	hsa-miR-412-001023	censor	34	9.06962
TBI_AD-001	ComC	hsa-miR-422a-002297	censor	34	9.06962
TBI_AD-001	ComC	hsa-miR-423-5p-002340	censor	34	9.06962
TBI_AD-001	ComC	hsa-miR-424-000604	censor	34	9.06962
TBI_AD-001	ComC	hsa-miR-429-001024	censor	34	9.06962
TBI_AD-001	ComC	hsa-miR-431-001979	censor	34	9.06962
TBI_AD-001	ComC	hsa-miR-433-001028	good	30.808	5.87762
TBI_AD-001	ComC	hsa-miR-448-001029	censor	34	9.06962
TBI_AD-001	ComC	hsa-miR-449-001030	censor	34	9.06962
TBI_AD-001	ComC	hsa-miR-449b-001608	censor	34	9.06962
TBI_AD-001	ComC	hsa-miR-450a-002303	censor	34	9.06962
TBI_AD-001	ComC	hsa-miR-450b-3p-002208	censor	34	9.06962
TBI_AD-001	ComC	hsa-miR-450b-5p-002207	censor	34	9.06962
TBI_AD-001	ComC	hsa-miR-452-002329	censor	34	9.06962
TBI_AD-001	ComC	hsa-miR-453-002318	censor	34	9.06962
TBI_AD-001	ComC	hsa-miR-454-002323	good	30.109	5.17862
TBI_AD-001	ComC	hsa-miR-455-001280	censor	34	9.06962
TBI_AD-001	ComC	hsa-miR-455-3p-002244	censor	34	9.06962
TBI_AD-001	ComC	hsa-miR-483-5p-002338	good	28.563	3.63262
TBI_AD-001	ComC	hsa-miR-484-001821	good	26.446	1.51562
TBI_AD-001	ComC	hsa-miR-485-5p-001036	censor	34	9.06962
TBI_AD-001	ComC	hsa-miR-486-001278	censor	34	9.06962
TBI_AD-001	ComC	hsa-miR-486-3p-002093	censor	34	9.06962
TBI_AD-001	ComC	hsa-miR-487a-001279	censor	34	9.06962
TBI_AD-001	ComC	hsa-miR-487b-001285	censor	34	9.06962
TBI_AD-001	ComC	hsa-miR-488-002357	censor	34	9.06962
TBI_AD-001	ComC	hsa-miR-489-002358	good	30.745	5.81462
TBI_AD-001	ComC	hsa-miR-490-001037	censor	34	9.06962
TBI_AD-001	ComC	hsa-miR-491-3p-002360	censor	34	9.06962
TBI_AD-001	ComC	hsa-miR-492-001039	censor	34	9.06962
TBI_AD-001	ComC	hsa-miR-493-002364	censor	34	9.06962
TBI_AD-001	ComC	hsa-miR-494-002365	censor	34	9.06962
TBI_AD-001	ComC	hsa-miR-499-3p-002427	censor	34	9.06962
TBI_AD-001	ComC	hsa-miR-500-002428	censor	34	9.06962
TBI_AD-001	ComC	hsa-miR-501-001047	censor	34	9.06962
TBI_AD-001	ComC	hsa-miR-501-3p-002435	censor	34	9.06962
TBI_AD-001	ComC	hsa-miR-502-001109	censor	34	9.06962
TBI_AD-001	ComC	hsa-miR-502-3p-002083	censor	34	9.06962
TBI_AD-001	ComC	hsa-miR-504-002084	censor	34	9.06962
TBI_AD-001	ComC	hsa-miR-505-002089	censor	34	9.06962
TBI_AD-001	ComC	hsa-miR-506-001050	censor	34	9.06962
TBI_AD-001	ComC	hsa-miR-507-001051	censor	34	9.06962
TBI_AD-001	ComC	hsa-miR-508-001052	censor	34	9.06962
TBI_AD-001	ComC	hsa-miR-508-5p-002092	censor	34	9.06962
TBI_AD-001	ComC	hsa-miR-509-3-5p-002155	censor	34	9.06962
TBI_AD-001	ComC	hsa-miR-510-002241	censor	34	9.06962
TBI_AD-001	ComC	hsa-miR-511-001111	censor	34	9.06962
TBI_AD-001	ComC	hsa-miR-512-3p-001823	censor	34	9.06962
TBI_AD-001	ComC	hsa-miR-512-5p-001145	censor	34	9.06962
TBI_AD-001	ComC	hsa-miR-513-5p-002090	censor	34	9.06962
TBI_AD-001	ComC	hsa-miR-515-3p-002369	censor	34	9.06962
TBI_AD-001	ComC	hsa-miR-515-5p-001112	censor	34	9.06962
TBI_AD-001	ComC	hsa-miR-516a-5p-002416	censor	34	9.06962
TBI_AD-001	ComC	hsa-miR-516b-001150	censor	34	9.06962
TBI_AD-001	ComC	hsa-miR-517a-002402	censor	34	9.06962
TBI_AD-001	ComC	hsa-miR-517b-001152	censor	34	9.06962
TBI_AD-001	ComC	hsa-miR-517c-001153	censor	34	9.06962
TBI_AD-001	ComC	hsa-miR-518a-3p-002397	censor	34	9.06962
TBI_AD-001	ComC	hsa-miR-518a-5p-002396	censor	34	9.06962
TBI_AD-001	ComC	hsa-miR-518b-001156	censor	34	9.06962
TBI_AD-001	ComC	hsa-miR-518c-002401	censor	34	9.06962
TBI_AD-001	ComC	hsa-miR-518d-001159	good	27.659	2.72862
TBI_AD-001	ComC	hsa-miR-518d-5p-002389	censor	34	9.06962
TBI_AD-001	ComC	hsa-miR-518e-002395	censor	34	9.06962
TBI_AD-001	ComC	hsa-miR-519a-002415	censor	34	9.06962
TBI_AD-001	ComC	hsa-miR-519c-001163	censor	34	9.06962
TBI_AD-001	ComC	hsa-miR-519d-002403	censor	34	9.06962
TBI_AD-001	ComC	hsa-miR-519e-002370	censor	34	9.06962
TBI_AD-001	ComC	hsa-miR-520a#-001168	censor	34	9.06962
TBI_AD-001	ComC	hsa-miR-520a-001167	censor	34	9.06962
TBI_AD-001	ComC	hsa-miR-520d-5p-002393	good	31.195	6.26462
TBI_AD-001	ComC	hsa-miR-520e-001119	censor	34	9.06962
TBI_AD-001	ComC	hsa-miR-520f-001120	censor	34	9.06962
TBI_AD-001	ComC	hsa-miR-520g-001121	censor	34	9.06962
TBI_AD-001	ComC	hsa-miR-521-001122	censor	34	9.06962
TBI_AD-001	ComC	hsa-miR-524-5p-001982	censor	34	9.06962
TBI_AD-001	ComC	hsa-miR-525-001174	censor	34	9.06962
TBI_AD-001	ComC	hsa-miR-525-3p-002385	censor	34	9.06962
TBI_AD-001	ComC	hsa-miR-526b-002382	censor	34	9.06962
TBI_AD-001	ComC	hsa-miR-532-001518	good	28.903	3.97262
TBI_AD-001	ComC	hsa-miR-532-3p-002355	good	32.156	7.22562
TBI_AD-001	ComC	hsa-miR-539-001286	censor	34	9.06962
TBI_AD-001	ComC	hsa-miR-541-002201	censor	34	9.06962
TBI_AD-001	ComC	hsa-miR-542-3p-001284	censor	34	9.06962
TBI_AD-001	ComC	hsa-miR-542-5p-002240	censor	34	9.06962
TBI_AD-001	ComC	hsa-miR-544-002265	censor	34	9.06962
TBI_AD-001	ComC	hsa-miR-545-002267	censor	34	9.06962
TBI_AD-001	ComC	hsa-miR-548a-001538	good	31.743	6.81262
TBI_AD-001	ComC	hsa-miR-548a-5p-002412	censor	34	9.06962
TBI_AD-001	ComC	hsa-miR-548b-001541	censor	34	9.06962
TBI_AD-001	ComC	hsa-miR-548b-5p-002408	censor	34	9.06962
TBI_AD-001	ComC	hsa-miR-548c-001590	good	33.153	8.22262
TBI_AD-001	ComC	hsa-miR-548c-5p-002429	censor	34	9.06962
TBI_AD-001	ComC	hsa-miR-548d-001605	censor	34	9.06962
TBI_AD-001	ComC	hsa-miR-548d-5p-002237	censor	34	9.06962
TBI_AD-001	ComC	hsa-miR-551b-001535	censor	34	9.06962
TBI_AD-001	ComC	hsa-miR-556-3p-002345	censor	34	9.06962
TBI_AD-001	ComC	hsa-miR-556-5p-002344	censor	34	9.06962
TBI_AD-001	ComC	hsa-miR-561-001528	censor	34	9.06962
TBI_AD-001	ComC	hsa-miR-570-002347	censor	34	9.06962
TBI_AD-001	ComC	hsa-miR-574-3p-002349	good	24.207	-0.723378
TBI_AD-001	ComC	hsa-miR-576-3p-002351	censor	34	9.06962
TBI_AD-001	ComC	hsa-miR-576-5p-002350	censor	34	9.06962
TBI_AD-001	ComC	hsa-miR-579-002398	censor	34	9.06962
TBI_AD-001	ComC	hsa-miR-582-3p-002399	censor	34	9.06962
TBI_AD-001	ComC	hsa-miR-582-5p-001983	censor	34	9.06962
TBI_AD-001	ComC	hsa-miR-589-002409	censor	34	9.06962
TBI_AD-001	ComC	hsa-miR-590-5p-001984	good	30.095	5.16462
TBI_AD-001	ComC	hsa-miR-597-001551	good	28.034	3.10362
TBI_AD-001	ComC	hsa-miR-598-001988	censor	34	9.06962
TBI_AD-001	ComC	hsa-miR-615-5p-002353	censor	34	9.06962
TBI_AD-001	ComC	hsa-miR-616-002414	censor	34	9.06962
TBI_AD-001	ComC	hsa-miR-624-002430	censor	34	9.06962
TBI_AD-001	ComC	hsa-miR-625-002431	censor	34	9.06962
TBI_AD-001	ComC	hsa-miR-627-001560	censor	34	9.06962
TBI_AD-001	ComC	hsa-miR-628-5p-002433	good	26.067	1.13662
TBI_AD-001	ComC	hsa-miR-629-002436	censor	34	9.06962
TBI_AD-001	ComC	hsa-miR-636-002088	censor	34	9.06962
TBI_AD-001	ComC	hsa-miR-642-001592	censor	34	9.06962
TBI_AD-001	ComC	hsa-miR-651-001604	censor	34	9.06962
TBI_AD-001	ComC	hsa-miR-652-002352	censor	34	9.06962
TBI_AD-001	ComC	hsa-miR-653-002292	censor	34	9.06962
TBI_AD-001	ComC	hsa-miR-654-001611	censor	34	9.06962
TBI_AD-001	ComC	hsa-miR-654-3p-002239	censor	34	9.06962
TBI_AD-001	ComC	hsa-miR-655-001612	censor	34	9.06962
TBI_AD-001	ComC	hsa-miR-660-001515	good	28.072	3.14162
TBI_AD-001	ComC	hsa-miR-671-3p-002322	censor	34	9.06962
TBI_AD-001	ComC	hsa-miR-672-002327	censor	34	9.06962
TBI_AD-001	ComC	hsa-miR-674-002021	censor	34	9.06962
TBI_AD-001	ComC	hsa-miR-708-002341	good	29.726	4.79562
TBI_AD-001	ComC	hsa-miR-744-002324	censor	34	9.06962
TBI_AD-001	ComC	hsa-miR-758-001990	censor	34	9.06962
TBI_AD-001	ComC	hsa-miR-871-002354	censor	34	9.06962
TBI_AD-001	ComC	hsa-miR-872-002264	censor	34	9.06962
TBI_AD-001	ComC	hsa-miR-873-002356	censor	34	9.06962
TBI_AD-001	ComC	hsa-miR-874-002268	censor	34	9.06962
TBI_AD-001	ComC	hsa-miR-875-3p-002204	censor	34	9.06962
TBI_AD-001	ComC	hsa-miR-876-3p-002225	censor	34	9.06962
TBI_AD-001	ComC	hsa-miR-876-5p-002205	censor	34	9.06962
TBI_AD-001	ComC	hsa-miR-885-3p-002372	censor	34	9.06962
TBI_AD-001	ComC	hsa-miR-885-5p-002296	good	27.377	2.44662
TBI_AD-001	ComC	hsa-miR-886-3p-002194	good	28.673	3.74262
TBI_AD-001	ComC	hsa-miR-886-5p-002193	good	27.798	2.86762
TBI_AD-001	ComC	hsa-miR-887-002374	censor	34	9.06962
TBI_AD-001	ComC	hsa-miR-888-002212	censor	34	9.06962
TBI_AD-001	ComC	hsa-miR-889-002202	censor	34	9.06962
TBI_AD-001	ComC	hsa-miR-890-002209	censor	34	9.06962
TBI_AD-001	ComC	hsa-miR-891a-002191	censor	34	9.06962
TBI_AD-001	ComC	hsa-miR-891b-002210	censor	34	9.06962
TBI_AD-001	ComC	hsa-miR-892a-002195	censor	34	9.06962
TBI_AD-001	ComC	hsa-miR-9-000583	censor	34	9.06962
TBI_AD-001	ComC	hsa-miR-92a-000431	good	26.912	1.98162
TBI_AD-001	ComC	hsa-miR-95-000433	censor	34	9.06962
TBI_AD-001	ComC	hsa-miR-98-000577	censor	34	9.06962
TBI_AD-001	ComC	hsa-miR-99a-000435	good	26.246	1.31562
TBI_AD-001	ComC	hsa-miR-99b-000436	good	28.538	3.60762
TBI_AD-001	ComC	mmu-miR-124a-001182	good	30.191	5.26062
TBI_AD-001	ComC	mmu-miR-129-3p-001184	censor	34	9.06962
TBI_AD-001	ComC	mmu-miR-134-001186	censor	34	9.06962
TBI_AD-001	ComC	mmu-miR-137-001129	censor	34	9.06962
TBI_AD-001	ComC	mmu-miR-140-001187	good	27.983	3.05262
TBI_AD-001	ComC	mmu-miR-153-001191	censor	34	9.06962
TBI_AD-001	ComC	mmu-miR-187-001193	censor	34	9.06962
TBI_AD-001	ComC	mmu-miR-374-5p-001319	good	26.77	1.83962
TBI_AD-001	ComC	mmu-miR-379-001138	censor	34	9.06962
TBI_AD-001	ComC	mmu-miR-451-001141	censor	34	9.06962
TBI_AD-001	ComC	mmu-miR-491-001630	good	28.256	3.32562
TBI_AD-001	ComC	mmu-miR-495-001663	good	28.954	4.02362
TBI_AD-001	ComC	mmu-miR-496-001953	censor	34	9.06962
TBI_AD-001	ComC	mmu-miR-499-001352	censor	34	9.06962
TBI_AD-001	ComC	mmu-miR-615-001960	censor	34	9.06962
TBI_AD-001	ComC	mmu-miR-93-001090	good	27.059	2.12862
TBI_AD-001	ComC	mmu-miR-96-000186	censor	34	9.06962
TBI_AD-001	ComC	hsa-miR-302c-000533	exclude	NA	NA
TBI_AD-001	ComC	hsa-miR-302a-000529	exclude	NA	NA
TBI_AD-001	ComC	hsa-miR-518f-002388	exclude	NA	NA
TBI_AD-001	ComC	hsa-miR-363-001271	exclude	NA	NA
TBI_AD-001	ComC	hsa-let-7g-002282	exclude	NA	NA
TBI_AD-001	ComC	hsa-miR-346-000553	exclude	NA	NA
TBI_AD-001	ComC	hsa-miR-425-5p-001516	exclude	NA	NA
TBI_AD-001	ComC	hsa-miR-139-5p-002289	exclude	NA	NA
TBI_AD-001	ComC	hsa-miR-503-001048	exclude	NA	NA
TBI_AD-001	ComC	hsa-miR-339-3p-002184	exclude	NA	NA
TBI_AD-001	ComC	hsa-miR-302b-000531	exclude	NA	NA
TBI_AD-001	ComC	hsa-miR-509-5p-002235	exclude	NA	NA
TBI_AD-001	ComC	hsa-miR-522-002413	exclude	NA	NA
TBI_AD-001	ComC	hsa-miR-520b-001116	exclude	NA	NA
TBI_AD-001	ComC	hsa-miR-212-000515	exclude	NA	NA
TBI_AD-001	ComC	hsa-miR-202-002363	exclude	NA	NA
TBI_AD-001	ComC	hsa-miR-194-000493	exclude	NA	NA
TBI_AD-001	ComC	hsa-miR-345-002186	exclude	NA	NA
TBI_AD-001	ComC	hsa-miR-34a-000426	exclude	NA	NA
TBI_AD-001	ComC	hsa-miR-485-3p-001277	exclude	NA	NA
TBI_AD-001	ComC	hsa-miR-523-002386	exclude	NA	NA
TBI_AD-001	ComC	hsa-miR-208-000511	exclude	NA	NA
TBI_AD-001	ComC	hsa-miR-215-000518	exclude	NA	NA
TBI_AD-001	ComC	hsa-miR-618-001593	exclude	NA	NA
TBI_AD-001	ComC	hsa-miR-130a-000454	exclude	NA	NA
TBI_AD-002	DepTBI	hsa-let-7b-002619	good	27.349	2.34598
TBI_AD-002	DepTBI	hsa-let-7c-000379	good	28.82	3.81698
TBI_AD-002	DepTBI	hsa-let-7d-002283	good	30.88	5.87698
TBI_AD-002	DepTBI	hsa-let-7e-002406	good	26.105	1.10198
TBI_AD-002	DepTBI	hsa-let-7f-000382	censor	34	8.99698
TBI_AD-002	DepTBI	hsa-let-7g-002282	good	29.705	4.70198
TBI_AD-002	DepTBI	hsa-miR-1-002222	good	33.009	8.00598
TBI_AD-002	DepTBI	hsa-miR-100-000437	good	26.147	1.14398
TBI_AD-002	DepTBI	hsa-miR-101-002253	good	29.894	4.89098
TBI_AD-002	DepTBI	hsa-miR-103-000439	good	29.365	4.36198
TBI_AD-002	DepTBI	hsa-miR-105-002167	censor	34	8.99698
TBI_AD-002	DepTBI	hsa-miR-106a-002169	good	23.513	-1.49002
TBI_AD-002	DepTBI	hsa-miR-106b-000442	good	26.683	1.67998
TBI_AD-002	DepTBI	hsa-miR-107-000443	censor	34	8.99698
TBI_AD-002	DepTBI	hsa-miR-10a-000387	good	29.213	4.20998
TBI_AD-002	DepTBI	hsa-miR-122-002245	censor	34	8.99698
TBI_AD-002	DepTBI	hsa-miR-125a-3p-002199	censor	34	8.99698
TBI_AD-002	DepTBI	hsa-miR-125a-5p-002198	good	31.498	6.49498
TBI_AD-002	DepTBI	hsa-miR-125b-000449	good	26.38	1.37698
TBI_AD-002	DepTBI	hsa-miR-126-002228	good	27.105	2.10198
TBI_AD-002	DepTBI	hsa-miR-127-000452	good	29.771	4.76798
TBI_AD-002	DepTBI	hsa-miR-127-5p-002229	censor	34	8.99698
TBI_AD-002	DepTBI	hsa-miR-128a-002216	good	30.455	5.45198
TBI_AD-002	DepTBI	hsa-miR-129-000590	censor	34	8.99698
TBI_AD-002	DepTBI	hsa-miR-130a-000454	good	30.381	5.37798
TBI_AD-002	DepTBI	hsa-miR-130b-000456	good	28.509	3.50598
TBI_AD-002	DepTBI	hsa-miR-132-000457	good	28.358	3.35498
TBI_AD-002	DepTBI	hsa-miR-133a-002246	good	27.859	2.85598
TBI_AD-002	DepTBI	hsa-miR-135a-000460	good	29.719	4.71598
TBI_AD-002	DepTBI	hsa-miR-135b-002261	censor	34	8.99698
TBI_AD-002	DepTBI	hsa-miR-136-000592	censor	34	8.99698
TBI_AD-002	DepTBI	hsa-miR-138-002284	censor	34	8.99698
TBI_AD-002	DepTBI	hsa-miR-139-3p-002313	censor	34	8.99698
TBI_AD-002	DepTBI	hsa-miR-140-3p-002234	good	33.332	8.32898
TBI_AD-002	DepTBI	hsa-miR-141-000463	good	30.363	5.35998
TBI_AD-002	DepTBI	hsa-miR-142-3p-000464	good	26.794	1.79098
TBI_AD-002	DepTBI	hsa-miR-142-5p-002248	good	30.947	5.94398
TBI_AD-002	DepTBI	hsa-miR-143-002249	good	28.02	3.01698
TBI_AD-002	DepTBI	hsa-miR-145-002278	good	28.523	3.51998
TBI_AD-002	DepTBI	hsa-miR-146a-000468	good	25.191	0.187983
TBI_AD-002	DepTBI	hsa-miR-146b-001097	good	27.521	2.51798
TBI_AD-002	DepTBI	hsa-miR-146b-3p-002361	censor	34	8.99698
TBI_AD-002	DepTBI	hsa-miR-147-000469	censor	34	8.99698
TBI_AD-002	DepTBI	hsa-miR-147b-002262	censor	34	8.99698
TBI_AD-002	DepTBI	hsa-miR-148a-000470	good	28.49	3.48698
TBI_AD-002	DepTBI	hsa-miR-148b-000471	good	30.61	5.60698
TBI_AD-002	DepTBI	hsa-miR-150-000473	good	22.218	-2.78502
TBI_AD-002	DepTBI	hsa-miR-152-000475	good	28.588	3.58498
TBI_AD-002	DepTBI	hsa-miR-154-000477	censor	34	8.99698
TBI_AD-002	DepTBI	hsa-miR-155-002623	good	30.073	5.06998
TBI_AD-002	DepTBI	hsa-miR-15b-000390	good	28.427	3.42398
TBI_AD-002	DepTBI	hsa-miR-16-000391	good	25.919	0.915983
TBI_AD-002	DepTBI	hsa-miR-17-002308	good	23.656	-1.34702
TBI_AD-002	DepTBI	hsa-miR-181a-000480	good	31.17	6.16698
TBI_AD-002	DepTBI	hsa-miR-181c-000482	censor	34	8.99698
TBI_AD-002	DepTBI	hsa-miR-182-002334	censor	34	8.99698
TBI_AD-002	DepTBI	hsa-miR-183-002269	censor	34	8.99698
TBI_AD-002	DepTBI	hsa-miR-184-000485	censor	34	8.99698
TBI_AD-002	DepTBI	hsa-miR-186-002285	good	27.556	2.55298
TBI_AD-002	DepTBI	hsa-miR-188-3p-002106	censor	34	8.99698
TBI_AD-002	DepTBI	hsa-miR-18a-002422	censor	34	8.99698
TBI_AD-002	DepTBI	hsa-miR-18b-002217	censor	34	8.99698
TBI_AD-002	DepTBI	hsa-miR-190-000489	censor	34	8.99698
TBI_AD-002	DepTBI	hsa-miR-191-002299	good	25.114	0.110983
TBI_AD-002	DepTBI	hsa-miR-192-000491	good	27.801	2.79798
TBI_AD-002	DepTBI	hsa-miR-193a-3p-002250	censor	34	8.99698
TBI_AD-002	DepTBI	hsa-miR-193a-5p-002281	good	30.934	5.93098
TBI_AD-002	DepTBI	hsa-miR-193b-002367	good	28.067	3.06398
TBI_AD-002	DepTBI	hsa-miR-195-000494	good	28.942	3.93898
TBI_AD-002	DepTBI	hsa-miR-196b-002215	good	31.525	6.52198
TBI_AD-002	DepTBI	hsa-miR-197-000497	good	24.669	-0.334017
TBI_AD-002	DepTBI	hsa-miR-198-002273	censor	34	8.99698
TBI_AD-002	DepTBI	hsa-miR-199a-000498	censor	34	8.99698
TBI_AD-002	DepTBI	hsa-miR-199a-3p-002304	good	28.645	3.64198
TBI_AD-002	DepTBI	hsa-miR-199b-000500	censor	34	8.99698
TBI_AD-002	DepTBI	hsa-miR-19a-000395	good	26.911	1.90798
TBI_AD-002	DepTBI	hsa-miR-19b-000396	good	22.976	-2.02702
TBI_AD-002	DepTBI	hsa-miR-200a-000502	censor	34	8.99698
TBI_AD-002	DepTBI	hsa-miR-202-002363	censor	34	8.99698
TBI_AD-002	DepTBI	hsa-miR-203-000507	good	26.586	1.58298
TBI_AD-002	DepTBI	hsa-miR-204-000508	good	20.481	-4.52202
TBI_AD-002	DepTBI	hsa-miR-205-000509	good	29.251	4.24798
TBI_AD-002	DepTBI	hsa-miR-208b-002290	censor	34	8.99698
TBI_AD-002	DepTBI	hsa-miR-20a-000580	good	24.532	-0.471017
TBI_AD-002	DepTBI	hsa-miR-20b-001014	good	28.44	3.43698
TBI_AD-002	DepTBI	hsa-miR-21-000397	good	23.828	-1.17502
TBI_AD-002	DepTBI	hsa-miR-210-000512	censor	34	8.99698
TBI_AD-002	DepTBI	hsa-miR-211-000514	censor	34	8.99698
TBI_AD-002	DepTBI	hsa-miR-212-000515	good	28.178	3.17498
TBI_AD-002	DepTBI	hsa-miR-214-002306	good	30.12	5.11698
TBI_AD-002	DepTBI	hsa-miR-216a-002220	censor	34	8.99698
TBI_AD-002	DepTBI	hsa-miR-216b-002326	censor	34	8.99698
TBI_AD-002	DepTBI	hsa-miR-217-002337	censor	34	8.99698
TBI_AD-002	DepTBI	hsa-miR-218-000521	good	32.122	7.11898
TBI_AD-002	DepTBI	hsa-miR-219-1-3p-002095	censor	34	8.99698
TBI_AD-002	DepTBI	hsa-miR-219-2-3p-002390	censor	34	8.99698
TBI_AD-002	DepTBI	hsa-miR-22-000398	censor	34	8.99698
TBI_AD-002	DepTBI	hsa-miR-220-000523	censor	34	8.99698
TBI_AD-002	DepTBI	hsa-miR-220b-002206	censor	34	8.99698
TBI_AD-002	DepTBI	hsa-miR-220c-002211	censor	34	8.99698
TBI_AD-002	DepTBI	hsa-miR-221-000524	good	29.323	4.31998
TBI_AD-002	DepTBI	hsa-miR-222-002276	good	26.323	1.31998
TBI_AD-002	DepTBI	hsa-miR-223-002295	good	22.042	-2.96102
TBI_AD-002	DepTBI	hsa-miR-224-002099	censor	34	8.99698
TBI_AD-002	DepTBI	hsa-miR-24-000402	good	23.761	-1.24202
TBI_AD-002	DepTBI	hsa-miR-25-000403	good	32.616	7.61298
TBI_AD-002	DepTBI	hsa-miR-26a-000405	good	26.576	1.57298
TBI_AD-002	DepTBI	hsa-miR-26b-000407	good	27.54	2.53698
TBI_AD-002	DepTBI	hsa-miR-27a-000408	good	30.435	5.43198
TBI_AD-002	DepTBI	hsa-miR-27b-000409	censor	34	8.99698
TBI_AD-002	DepTBI	hsa-miR-28-000411	good	28.989	3.98598
TBI_AD-002	DepTBI	hsa-miR-28-3p-002446	good	27.144	2.14098
TBI_AD-002	DepTBI	hsa-miR-296-000527	good	29.591	4.58798
TBI_AD-002	DepTBI	hsa-miR-296-3p-002101	censor	34	8.99698
TBI_AD-002	DepTBI	hsa-miR-298-002190	censor	34	8.99698
TBI_AD-002	DepTBI	hsa-miR-299-3p-001015	censor	34	8.99698
TBI_AD-002	DepTBI	hsa-miR-29a-002112	good	27.987	2.98398
TBI_AD-002	DepTBI	hsa-miR-29b-000413	good	32.382	7.37898
TBI_AD-002	DepTBI	hsa-miR-29c-000587	good	30.588	5.58498
TBI_AD-002	DepTBI	hsa-miR-301-000528	censor	34	8.99698
TBI_AD-002	DepTBI	hsa-miR-301b-002392	censor	34	8.99698
TBI_AD-002	DepTBI	hsa-miR-30b-000602	good	24.252	-0.751017
TBI_AD-002	DepTBI	hsa-miR-30c-000419	good	23.108	-1.89502
TBI_AD-002	DepTBI	hsa-miR-31-002279	censor	34	8.99698
TBI_AD-002	DepTBI	hsa-miR-32-002109	censor	34	8.99698
TBI_AD-002	DepTBI	hsa-miR-320-002277	good	27.263	2.25998
TBI_AD-002	DepTBI	hsa-miR-323-3p-002227	good	30.132	5.12898
TBI_AD-002	DepTBI	hsa-miR-324-3p-002161	censor	34	8.99698
TBI_AD-002	DepTBI	hsa-miR-324-5p-000539	censor	34	8.99698
TBI_AD-002	DepTBI	hsa-miR-325-000540	censor	34	8.99698
TBI_AD-002	DepTBI	hsa-miR-326-000542	censor	34	8.99698
TBI_AD-002	DepTBI	hsa-miR-328-000543	good	27.64	2.63698
TBI_AD-002	DepTBI	hsa-miR-329-001101	censor	34	8.99698
TBI_AD-002	DepTBI	hsa-miR-330-000544	censor	34	8.99698
TBI_AD-002	DepTBI	hsa-miR-330-5p-002230	censor	34	8.99698
TBI_AD-002	DepTBI	hsa-miR-331-000545	good	26.795	1.79198
TBI_AD-002	DepTBI	hsa-miR-331-5p-002233	censor	34	8.99698
TBI_AD-002	DepTBI	hsa-miR-335-000546	good	29.147	4.14398
TBI_AD-002	DepTBI	hsa-miR-337-5p-002156	censor	34	8.99698
TBI_AD-002	DepTBI	hsa-miR-338-3p-002252	censor	34	8.99698
TBI_AD-002	DepTBI	hsa-miR-339-3p-002184	good	29.978	4.97498
TBI_AD-002	DepTBI	hsa-miR-339-5p-002257	censor	34	8.99698
TBI_AD-002	DepTBI	hsa-miR-33b-002085	censor	34	8.99698
TBI_AD-002	DepTBI	hsa-miR-340-002258	good	29.302	4.29898
TBI_AD-002	DepTBI	hsa-miR-342-3p-002260	good	23.572	-1.43102
TBI_AD-002	DepTBI	hsa-miR-342-5p-002147	censor	34	8.99698
TBI_AD-002	DepTBI	hsa-miR-345-002186	good	31.266	6.26298
TBI_AD-002	DepTBI	hsa-miR-34c-000428	good	32.867	7.86398
TBI_AD-002	DepTBI	hsa-miR-361-000554	censor	34	8.99698
TBI_AD-002	DepTBI	hsa-miR-362-001273	good	32.785	7.78198
TBI_AD-002	DepTBI	hsa-miR-362-3p-002117	censor	34	8.99698
TBI_AD-002	DepTBI	hsa-miR-365-001020	good	28.577	3.57398
TBI_AD-002	DepTBI	hsa-miR-369-3p-000557	censor	34	8.99698
TBI_AD-002	DepTBI	hsa-miR-369-5p-001021	censor	34	8.99698
TBI_AD-002	DepTBI	hsa-miR-370-002275	censor	34	8.99698
TBI_AD-002	DepTBI	hsa-miR-371-3p-002124	censor	34	8.99698
TBI_AD-002	DepTBI	hsa-miR-372-000560	censor	34	8.99698
TBI_AD-002	DepTBI	hsa-miR-373-000561	censor	34	8.99698
TBI_AD-002	DepTBI	hsa-miR-374-000563	good	27.124	2.12098
TBI_AD-002	DepTBI	hsa-miR-375-000564	censor	34	8.99698
TBI_AD-002	DepTBI	hsa-miR-376a-000565	censor	34	8.99698
TBI_AD-002	DepTBI	hsa-miR-376b-001102	censor	34	8.99698
TBI_AD-002	DepTBI	hsa-miR-376c-002122	censor	34	8.99698
TBI_AD-002	DepTBI	hsa-miR-377-000566	censor	34	8.99698
TBI_AD-002	DepTBI	hsa-miR-380-3p-000569	censor	34	8.99698
TBI_AD-002	DepTBI	hsa-miR-381-000571	censor	34	8.99698
TBI_AD-002	DepTBI	hsa-miR-382-000572	censor	34	8.99698
TBI_AD-002	DepTBI	hsa-miR-383-000573	censor	34	8.99698
TBI_AD-002	DepTBI	hsa-miR-384-000574	censor	34	8.99698
TBI_AD-002	DepTBI	hsa-miR-409-5p-002331	censor	34	8.99698
TBI_AD-002	DepTBI	hsa-miR-410-001274	good	29.707	4.70398
TBI_AD-002	DepTBI	hsa-miR-411-001610	censor	34	8.99698
TBI_AD-002	DepTBI	hsa-miR-412-001023	censor	34	8.99698
TBI_AD-002	DepTBI	hsa-miR-422a-002297	censor	34	8.99698
TBI_AD-002	DepTBI	hsa-miR-423-5p-002340	censor	34	8.99698
TBI_AD-002	DepTBI	hsa-miR-424-000604	censor	34	8.99698
TBI_AD-002	DepTBI	hsa-miR-429-001024	censor	34	8.99698
TBI_AD-002	DepTBI	hsa-miR-431-001979	censor	34	8.99698
TBI_AD-002	DepTBI	hsa-miR-433-001028	good	30.389	5.38598
TBI_AD-002	DepTBI	hsa-miR-448-001029	good	32.998	7.99498
TBI_AD-002	DepTBI	hsa-miR-449-001030	censor	34	8.99698
TBI_AD-002	DepTBI	hsa-miR-449b-001608	good	33.16	8.15698
TBI_AD-002	DepTBI	hsa-miR-450a-002303	censor	34	8.99698
TBI_AD-002	DepTBI	hsa-miR-450b-3p-002208	censor	34	8.99698
TBI_AD-002	DepTBI	hsa-miR-450b-5p-002207	censor	34	8.99698
TBI_AD-002	DepTBI	hsa-miR-452-002329	good	30.653	5.64998
TBI_AD-002	DepTBI	hsa-miR-453-002318	censor	34	8.99698
TBI_AD-002	DepTBI	hsa-miR-454-002323	good	29.971	4.96798
TBI_AD-002	DepTBI	hsa-miR-455-001280	censor	34	8.99698
TBI_AD-002	DepTBI	hsa-miR-455-3p-002244	censor	34	8.99698
TBI_AD-002	DepTBI	hsa-miR-483-5p-002338	good	28.92	3.91698
TBI_AD-002	DepTBI	hsa-miR-484-001821	good	26.717	1.71398
TBI_AD-002	DepTBI	hsa-miR-485-5p-001036	censor	34	8.99698
TBI_AD-002	DepTBI	hsa-miR-486-3p-002093	censor	34	8.99698
TBI_AD-002	DepTBI	hsa-miR-487a-001279	censor	34	8.99698
TBI_AD-002	DepTBI	hsa-miR-487b-001285	censor	34	8.99698
TBI_AD-002	DepTBI	hsa-miR-488-002357	censor	34	8.99698
TBI_AD-002	DepTBI	hsa-miR-489-002358	good	27.047	2.04398
TBI_AD-002	DepTBI	hsa-miR-490-001037	censor	34	8.99698
TBI_AD-002	DepTBI	hsa-miR-491-3p-002360	censor	34	8.99698
TBI_AD-002	DepTBI	hsa-miR-492-001039	censor	34	8.99698
TBI_AD-002	DepTBI	hsa-miR-493-002364	censor	34	8.99698
TBI_AD-002	DepTBI	hsa-miR-494-002365	censor	34	8.99698
TBI_AD-002	DepTBI	hsa-miR-499-3p-002427	censor	34	8.99698
TBI_AD-002	DepTBI	hsa-miR-501-001047	censor	34	8.99698
TBI_AD-002	DepTBI	hsa-miR-501-3p-002435	censor	34	8.99698
TBI_AD-002	DepTBI	hsa-miR-502-001109	censor	34	8.99698
TBI_AD-002	DepTBI	hsa-miR-502-3p-002083	good	31.462	6.45898
TBI_AD-002	DepTBI	hsa-miR-503-001048	censor	34	8.99698
TBI_AD-002	DepTBI	hsa-miR-505-002089	censor	34	8.99698
TBI_AD-002	DepTBI	hsa-miR-506-001050	censor	34	8.99698
TBI_AD-002	DepTBI	hsa-miR-507-001051	censor	34	8.99698
TBI_AD-002	DepTBI	hsa-miR-508-001052	censor	34	8.99698
TBI_AD-002	DepTBI	hsa-miR-508-5p-002092	censor	34	8.99698
TBI_AD-002	DepTBI	hsa-miR-509-3-5p-002155	censor	34	8.99698
TBI_AD-002	DepTBI	hsa-miR-509-5p-002235	censor	34	8.99698
TBI_AD-002	DepTBI	hsa-miR-510-002241	censor	34	8.99698
TBI_AD-002	DepTBI	hsa-miR-511-001111	good	32.008	7.00498
TBI_AD-002	DepTBI	hsa-miR-512-3p-001823	censor	34	8.99698
TBI_AD-002	DepTBI	hsa-miR-512-5p-001145	censor	34	8.99698
TBI_AD-002	DepTBI	hsa-miR-513-5p-002090	censor	34	8.99698
TBI_AD-002	DepTBI	hsa-miR-515-3p-002369	censor	34	8.99698
TBI_AD-002	DepTBI	hsa-miR-515-5p-001112	censor	34	8.99698
TBI_AD-002	DepTBI	hsa-miR-516a-5p-002416	censor	34	8.99698
TBI_AD-002	DepTBI	hsa-miR-516b-001150	censor	34	8.99698
TBI_AD-002	DepTBI	hsa-miR-517a-002402	censor	34	8.99698
TBI_AD-002	DepTBI	hsa-miR-517b-001152	censor	34	8.99698
TBI_AD-002	DepTBI	hsa-miR-517c-001153	censor	34	8.99698
TBI_AD-002	DepTBI	hsa-miR-518a-3p-002397	censor	34	8.99698
TBI_AD-002	DepTBI	hsa-miR-518a-5p-002396	censor	34	8.99698
TBI_AD-002	DepTBI	hsa-miR-518b-001156	censor	34	8.99698
TBI_AD-002	DepTBI	hsa-miR-518c-002401	censor	34	8.99698
TBI_AD-002	DepTBI	hsa-miR-518d-001159	good	27.978	2.97498
TBI_AD-002	DepTBI	hsa-miR-518d-5p-002389	censor	34	8.99698
TBI_AD-002	DepTBI	hsa-miR-518e-002395	censor	34	8.99698
TBI_AD-002	DepTBI	hsa-miR-519a-002415	censor	34	8.99698
TBI_AD-002	DepTBI	hsa-miR-519c-001163	censor	34	8.99698
TBI_AD-002	DepTBI	hsa-miR-519d-002403	censor	34	8.99698
TBI_AD-002	DepTBI	hsa-miR-519e-002370	censor	34	8.99698
TBI_AD-002	DepTBI	hsa-miR-520a#-001168	censor	34	8.99698
TBI_AD-002	DepTBI	hsa-miR-520a-001167	censor	34	8.99698
TBI_AD-002	DepTBI	hsa-miR-520d-5p-002393	censor	34	8.99698
TBI_AD-002	DepTBI	hsa-miR-520e-001119	censor	34	8.99698
TBI_AD-002	DepTBI	hsa-miR-520f-001120	censor	34	8.99698
TBI_AD-002	DepTBI	hsa-miR-520g-001121	censor	34	8.99698
TBI_AD-002	DepTBI	hsa-miR-521-001122	censor	34	8.99698
TBI_AD-002	DepTBI	hsa-miR-522-002413	censor	34	8.99698
TBI_AD-002	DepTBI	hsa-miR-524-5p-001982	censor	34	8.99698
TBI_AD-002	DepTBI	hsa-miR-525-001174	censor	34	8.99698
TBI_AD-002	DepTBI	hsa-miR-525-3p-002385	censor	34	8.99698
TBI_AD-002	DepTBI	hsa-miR-526b-002382	censor	34	8.99698
TBI_AD-002	DepTBI	hsa-miR-532-001518	good	30.051	5.04798
TBI_AD-002	DepTBI	hsa-miR-532-3p-002355	good	30.247	5.24398
TBI_AD-002	DepTBI	hsa-miR-539-001286	censor	34	8.99698
TBI_AD-002	DepTBI	hsa-miR-541-002201	censor	34	8.99698
TBI_AD-002	DepTBI	hsa-miR-542-3p-001284	censor	34	8.99698
TBI_AD-002	DepTBI	hsa-miR-542-5p-002240	censor	34	8.99698
TBI_AD-002	DepTBI	hsa-miR-544-002265	censor	34	8.99698
TBI_AD-002	DepTBI	hsa-miR-545-002267	censor	34	8.99698
TBI_AD-002	DepTBI	hsa-miR-548a-001538	censor	34	8.99698
TBI_AD-002	DepTBI	hsa-miR-548a-5p-002412	censor	34	8.99698
TBI_AD-002	DepTBI	hsa-miR-548b-001541	censor	34	8.99698
TBI_AD-002	DepTBI	hsa-miR-548b-5p-002408	censor	34	8.99698
TBI_AD-002	DepTBI	hsa-miR-548c-001590	censor	34	8.99698
TBI_AD-002	DepTBI	hsa-miR-548c-5p-002429	censor	34	8.99698
TBI_AD-002	DepTBI	hsa-miR-548d-001605	censor	34	8.99698
TBI_AD-002	DepTBI	hsa-miR-548d-5p-002237	censor	34	8.99698
TBI_AD-002	DepTBI	hsa-miR-551b-001535	censor	34	8.99698
TBI_AD-002	DepTBI	hsa-miR-556-3p-002345	censor	34	8.99698
TBI_AD-002	DepTBI	hsa-miR-556-5p-002344	censor	34	8.99698
TBI_AD-002	DepTBI	hsa-miR-561-001528	censor	34	8.99698
TBI_AD-002	DepTBI	hsa-miR-570-002347	censor	34	8.99698
TBI_AD-002	DepTBI	hsa-miR-574-3p-002349	good	23.29	-1.71302
TBI_AD-002	DepTBI	hsa-miR-576-3p-002351	censor	34	8.99698
TBI_AD-002	DepTBI	hsa-miR-576-5p-002350	censor	34	8.99698
TBI_AD-002	DepTBI	hsa-miR-579-002398	censor	34	8.99698
TBI_AD-002	DepTBI	hsa-miR-582-3p-002399	censor	34	8.99698
TBI_AD-002	DepTBI	hsa-miR-582-5p-001983	censor	34	8.99698
TBI_AD-002	DepTBI	hsa-miR-589-002409	censor	34	8.99698
TBI_AD-002	DepTBI	hsa-miR-590-5p-001984	good	29.513	4.50998
TBI_AD-002	DepTBI	hsa-miR-597-001551	censor	34	8.99698
TBI_AD-002	DepTBI	hsa-miR-598-001988	good	30.747	5.74398
TBI_AD-002	DepTBI	hsa-miR-615-5p-002353	censor	34	8.99698
TBI_AD-002	DepTBI	hsa-miR-616-002414	censor	34	8.99698
TBI_AD-002	DepTBI	hsa-miR-624-002430	censor	34	8.99698
TBI_AD-002	DepTBI	hsa-miR-625-002431	censor	34	8.99698
TBI_AD-002	DepTBI	hsa-miR-627-001560	censor	34	8.99698
TBI_AD-002	DepTBI	hsa-miR-628-5p-002433	good	28.723	3.71998
TBI_AD-002	DepTBI	hsa-miR-629-002436	censor	34	8.99698
TBI_AD-002	DepTBI	hsa-miR-642-001592	censor	34	8.99698
TBI_AD-002	DepTBI	hsa-miR-651-001604	censor	34	8.99698
TBI_AD-002	DepTBI	hsa-miR-652-002352	good	30.388	5.38498
TBI_AD-002	DepTBI	hsa-miR-653-002292	censor	34	8.99698
TBI_AD-002	DepTBI	hsa-miR-654-001611	censor	34	8.99698
TBI_AD-002	DepTBI	hsa-miR-654-3p-002239	censor	34	8.99698
TBI_AD-002	DepTBI	hsa-miR-655-001612	censor	34	8.99698
TBI_AD-002	DepTBI	hsa-miR-660-001515	good	27.256	2.25298
TBI_AD-002	DepTBI	hsa-miR-671-3p-002322	censor	34	8.99698
TBI_AD-002	DepTBI	hsa-miR-672-002327	censor	34	8.99698
TBI_AD-002	DepTBI	hsa-miR-674-002021	censor	34	8.99698
TBI_AD-002	DepTBI	hsa-miR-708-002341	good	31.608	6.60498
TBI_AD-002	DepTBI	hsa-miR-744-002324	good	30.62	5.61698
TBI_AD-002	DepTBI	hsa-miR-758-001990	censor	34	8.99698
TBI_AD-002	DepTBI	hsa-miR-871-002354	censor	34	8.99698
TBI_AD-002	DepTBI	hsa-miR-872-002264	censor	34	8.99698
TBI_AD-002	DepTBI	hsa-miR-873-002356	censor	34	8.99698
TBI_AD-002	DepTBI	hsa-miR-874-002268	censor	34	8.99698
TBI_AD-002	DepTBI	hsa-miR-875-3p-002204	censor	34	8.99698
TBI_AD-002	DepTBI	hsa-miR-876-3p-002225	censor	34	8.99698
TBI_AD-002	DepTBI	hsa-miR-876-5p-002205	censor	34	8.99698
TBI_AD-002	DepTBI	hsa-miR-885-3p-002372	censor	34	8.99698
TBI_AD-002	DepTBI	hsa-miR-885-5p-002296	good	24.244	-0.759017
TBI_AD-002	DepTBI	hsa-miR-886-3p-002194	good	26.479	1.47598
TBI_AD-002	DepTBI	hsa-miR-886-5p-002193	good	28.561	3.55798
TBI_AD-002	DepTBI	hsa-miR-887-002374	censor	34	8.99698
TBI_AD-002	DepTBI	hsa-miR-888-002212	censor	34	8.99698
TBI_AD-002	DepTBI	hsa-miR-889-002202	censor	34	8.99698
TBI_AD-002	DepTBI	hsa-miR-890-002209	censor	34	8.99698
TBI_AD-002	DepTBI	hsa-miR-891a-002191	censor	34	8.99698
TBI_AD-002	DepTBI	hsa-miR-891b-002210	censor	34	8.99698
TBI_AD-002	DepTBI	hsa-miR-892a-002195	censor	34	8.99698
TBI_AD-002	DepTBI	hsa-miR-9-000583	censor	34	8.99698
TBI_AD-002	DepTBI	hsa-miR-92a-000431	good	25.602	0.598983
TBI_AD-002	DepTBI	hsa-miR-95-000433	good	32.965	7.96198
TBI_AD-002	DepTBI	hsa-miR-98-000577	censor	34	8.99698
TBI_AD-002	DepTBI	hsa-miR-99a-000435	good	25.675	0.671983
TBI_AD-002	DepTBI	hsa-miR-99b-000436	good	28.315	3.31198
TBI_AD-002	DepTBI	mmu-miR-124a-001182	censor	34	8.99698
TBI_AD-002	DepTBI	mmu-miR-129-3p-001184	good	30.141	5.13798
TBI_AD-002	DepTBI	mmu-miR-134-001186	censor	34	8.99698
TBI_AD-002	DepTBI	mmu-miR-137-001129	censor	34	8.99698
TBI_AD-002	DepTBI	mmu-miR-140-001187	good	27.701	2.69798
TBI_AD-002	DepTBI	mmu-miR-153-001191	censor	34	8.99698
TBI_AD-002	DepTBI	mmu-miR-187-001193	censor	34	8.99698
TBI_AD-002	DepTBI	mmu-miR-374-5p-001319	good	26.601	1.59798
TBI_AD-002	DepTBI	mmu-miR-379-001138	censor	34	8.99698
TBI_AD-002	DepTBI	mmu-miR-451-001141	good	24.837	-0.166017
TBI_AD-002	DepTBI	mmu-miR-491-001630	censor	34	8.99698
TBI_AD-002	DepTBI	mmu-miR-495-001663	good	29.03	4.02698
TBI_AD-002	DepTBI	mmu-miR-496-001953	censor	34	8.99698
TBI_AD-002	DepTBI	mmu-miR-499-001352	censor	34	8.99698
TBI_AD-002	DepTBI	mmu-miR-615-001960	censor	34	8.99698
TBI_AD-002	DepTBI	mmu-miR-93-001090	good	27.94	2.93698
TBI_AD-002	DepTBI	mmu-miR-96-000186	censor	34	8.99698
TBI_AD-002	DepTBI	hsa-let-7a-000377	exclude	NA	NA
TBI_AD-002	DepTBI	hsa-miR-15a-000389	exclude	NA	NA
TBI_AD-002	DepTBI	hsa-miR-133b-002247	exclude	NA	NA
TBI_AD-002	DepTBI	hsa-miR-302c-000533	exclude	NA	NA
TBI_AD-002	DepTBI	hsa-miR-302a-000529	exclude	NA	NA
TBI_AD-002	DepTBI	hsa-miR-518f-002388	exclude	NA	NA
TBI_AD-002	DepTBI	hsa-miR-363-001271	exclude	NA	NA
TBI_AD-002	DepTBI	hsa-miR-346-000553	exclude	NA	NA
TBI_AD-002	DepTBI	hsa-miR-200c-002300	exclude	NA	NA
TBI_AD-002	DepTBI	hsa-miR-425-5p-001516	exclude	NA	NA
TBI_AD-002	DepTBI	hsa-miR-504-002084	exclude	NA	NA
TBI_AD-002	DepTBI	hsa-miR-139-5p-002289	exclude	NA	NA
TBI_AD-002	DepTBI	hsa-miR-302b-000531	exclude	NA	NA
TBI_AD-002	DepTBI	hsa-miR-149-002255	exclude	NA	NA
TBI_AD-002	DepTBI	hsa-miR-486-001278	exclude	NA	NA
TBI_AD-002	DepTBI	hsa-miR-367-000555	exclude	NA	NA
TBI_AD-002	DepTBI	hsa-miR-520b-001116	exclude	NA	NA
TBI_AD-002	DepTBI	hsa-miR-23b-000400	exclude	NA	NA
TBI_AD-002	DepTBI	hsa-miR-23a-000399	exclude	NA	NA
TBI_AD-002	DepTBI	hsa-miR-194-000493	exclude	NA	NA
TBI_AD-002	DepTBI	hsa-miR-219-000522	exclude	NA	NA
TBI_AD-002	DepTBI	hsa-miR-500-002428	exclude	NA	NA
TBI_AD-002	DepTBI	hsa-miR-299-5p-000600	exclude	NA	NA
TBI_AD-002	DepTBI	hsa-miR-34a-000426	exclude	NA	NA
TBI_AD-002	DepTBI	hsa-miR-485-3p-001277	exclude	NA	NA
TBI_AD-002	DepTBI	hsa-miR-636-002088	exclude	NA	NA
TBI_AD-002	DepTBI	hsa-miR-200b-002251	exclude	NA	NA
TBI_AD-002	DepTBI	hsa-miR-523-002386	exclude	NA	NA
TBI_AD-002	DepTBI	hsa-miR-208-000511	exclude	NA	NA
TBI_AD-002	DepTBI	hsa-miR-215-000518	exclude	NA	NA
TBI_AD-002	DepTBI	hsa-miR-10b-002218	exclude	NA	NA
TBI_AD-002	DepTBI	hsa-miR-618-001593	exclude	NA	NA
TBI_AD-002	DepTBI	hsa-miR-185-002271	exclude	NA	NA
TBI_AD-003	DepTBI	hsa-let-7b-002619	good	26.363	1.3877
TBI_AD-003	DepTBI	hsa-let-7c-000379	good	26.799	1.8237
TBI_AD-003	DepTBI	hsa-let-7d-002283	good	29.004	4.0287
TBI_AD-003	DepTBI	hsa-let-7e-002406	good	25.861	0.885699
TBI_AD-003	DepTBI	hsa-let-7g-002282	good	27.67	2.6947
TBI_AD-003	DepTBI	hsa-miR-1-002222	censor	34	9.0247
TBI_AD-003	DepTBI	hsa-miR-100-000437	good	25.017	0.0416985
TBI_AD-003	DepTBI	hsa-miR-101-002253	good	30.21	5.2347
TBI_AD-003	DepTBI	hsa-miR-103-000439	good	27.884	2.9087
TBI_AD-003	DepTBI	hsa-miR-105-002167	censor	34	9.0247
TBI_AD-003	DepTBI	hsa-miR-106a-002169	good	23.059	-1.9163
TBI_AD-003	DepTBI	hsa-miR-106b-000442	good	26.645	1.6697
TBI_AD-003	DepTBI	hsa-miR-107-000443	censor	34	9.0247
TBI_AD-003	DepTBI	hsa-miR-10a-000387	good	28.84	3.8647
TBI_AD-003	DepTBI	hsa-miR-122-002245	censor	34	9.0247
TBI_AD-003	DepTBI	hsa-miR-125a-3p-002199	censor	34	9.0247
TBI_AD-003	DepTBI	hsa-miR-125a-5p-002198	good	32.849	7.8737
TBI_AD-003	DepTBI	hsa-miR-125b-000449	good	25.169	0.193699
TBI_AD-003	DepTBI	hsa-miR-126-002228	good	25.355	0.379699
TBI_AD-003	DepTBI	hsa-miR-127-000452	good	30.784	5.8087
TBI_AD-003	DepTBI	hsa-miR-127-5p-002229	censor	34	9.0247
TBI_AD-003	DepTBI	hsa-miR-128a-002216	censor	34	9.0247
TBI_AD-003	DepTBI	hsa-miR-129-000590	censor	34	9.0247
TBI_AD-003	DepTBI	hsa-miR-130a-000454	good	29.29	4.3147
TBI_AD-003	DepTBI	hsa-miR-130b-000456	good	29.221	4.2457
TBI_AD-003	DepTBI	hsa-miR-132-000457	good	27.456	2.4807
TBI_AD-003	DepTBI	hsa-miR-133a-002246	good	31.02	6.0447
TBI_AD-003	DepTBI	hsa-miR-133b-002247	censor	34	9.0247
TBI_AD-003	DepTBI	hsa-miR-135a-000460	good	30.248	5.2727
TBI_AD-003	DepTBI	hsa-miR-135b-002261	censor	34	9.0247
TBI_AD-003	DepTBI	hsa-miR-136-000592	censor	34	9.0247
TBI_AD-003	DepTBI	hsa-miR-138-002284	censor	34	9.0247
TBI_AD-003	DepTBI	hsa-miR-139-3p-002313	censor	34	9.0247
TBI_AD-003	DepTBI	hsa-miR-139-5p-002289	good	26.76	1.7847
TBI_AD-003	DepTBI	hsa-miR-140-3p-002234	good	29.924	4.9487
TBI_AD-003	DepTBI	hsa-miR-141-000463	censor	34	9.0247
TBI_AD-003	DepTBI	hsa-miR-142-3p-000464	good	26.65	1.6747
TBI_AD-003	DepTBI	hsa-miR-142-5p-002248	good	31.364	6.3887
TBI_AD-003	DepTBI	hsa-miR-143-002249	good	26.153	1.1777
TBI_AD-003	DepTBI	hsa-miR-145-002278	good	27.874	2.8987
TBI_AD-003	DepTBI	hsa-miR-146a-000468	good	24.88	-0.0953015
TBI_AD-003	DepTBI	hsa-miR-146b-001097	good	26.497	1.5217
TBI_AD-003	DepTBI	hsa-miR-146b-3p-002361	censor	34	9.0247
TBI_AD-003	DepTBI	hsa-miR-147-000469	censor	34	9.0247
TBI_AD-003	DepTBI	hsa-miR-147b-002262	censor	34	9.0247
TBI_AD-003	DepTBI	hsa-miR-148a-000470	good	28.051	3.0757
TBI_AD-003	DepTBI	hsa-miR-148b-000471	good	29.198	4.2227
TBI_AD-003	DepTBI	hsa-miR-150-000473	good	21.826	-3.1493
TBI_AD-003	DepTBI	hsa-miR-152-000475	good	26.22	1.2447
TBI_AD-003	DepTBI	hsa-miR-154-000477	censor	34	9.0247
TBI_AD-003	DepTBI	hsa-miR-155-002623	good	28.341	3.3657
TBI_AD-003	DepTBI	hsa-miR-15a-000389	censor	34	9.0247
TBI_AD-003	DepTBI	hsa-miR-15b-000390	good	26.885	1.9097
TBI_AD-003	DepTBI	hsa-miR-16-000391	good	26.04	1.0647
TBI_AD-003	DepTBI	hsa-miR-17-002308	good	23.26	-1.7153
TBI_AD-003	DepTBI	hsa-miR-181a-000480	good	28.032	3.0567
TBI_AD-003	DepTBI	hsa-miR-181c-000482	censor	34	9.0247
TBI_AD-003	DepTBI	hsa-miR-182-002334	censor	34	9.0247
TBI_AD-003	DepTBI	hsa-miR-183-002269	censor	34	9.0247
TBI_AD-003	DepTBI	hsa-miR-184-000485	censor	34	9.0247
TBI_AD-003	DepTBI	hsa-miR-186-002285	good	27.249	2.2737
TBI_AD-003	DepTBI	hsa-miR-188-3p-002106	censor	34	9.0247
TBI_AD-003	DepTBI	hsa-miR-18a-002422	censor	34	9.0247
TBI_AD-003	DepTBI	hsa-miR-18b-002217	censor	34	9.0247
TBI_AD-003	DepTBI	hsa-miR-190-000489	censor	34	9.0247
TBI_AD-003	DepTBI	hsa-miR-191-002299	good	24.489	-0.486301
TBI_AD-003	DepTBI	hsa-miR-192-000491	censor	34	9.0247
TBI_AD-003	DepTBI	hsa-miR-193a-3p-002250	censor	34	9.0247
TBI_AD-003	DepTBI	hsa-miR-193a-5p-002281	good	28.756	3.7807
TBI_AD-003	DepTBI	hsa-miR-193b-002367	good	26.315	1.3397
TBI_AD-003	DepTBI	hsa-miR-195-000494	good	25.664	0.688699
TBI_AD-003	DepTBI	hsa-miR-196b-002215	censor	34	9.0247
TBI_AD-003	DepTBI	hsa-miR-197-000497	good	24.976	0.000698525
TBI_AD-003	DepTBI	hsa-miR-198-002273	censor	34	9.0247
TBI_AD-003	DepTBI	hsa-miR-199a-000498	censor	34	9.0247
TBI_AD-003	DepTBI	hsa-miR-199a-3p-002304	good	25.74	0.764699
TBI_AD-003	DepTBI	hsa-miR-199b-000500	censor	34	9.0247
TBI_AD-003	DepTBI	hsa-miR-19a-000395	good	26.764	1.7887
TBI_AD-003	DepTBI	hsa-miR-19b-000396	good	22.546	-2.4293
TBI_AD-003	DepTBI	hsa-miR-200a-000502	censor	34	9.0247
TBI_AD-003	DepTBI	hsa-miR-200c-002300	good	28.002	3.0267
TBI_AD-003	DepTBI	hsa-miR-202-002363	censor	34	9.0247
TBI_AD-003	DepTBI	hsa-miR-203-000507	good	23.788	-1.1873
TBI_AD-003	DepTBI	hsa-miR-204-000508	good	20.958	-4.0173
TBI_AD-003	DepTBI	hsa-miR-205-000509	good	33.932	8.9567
TBI_AD-003	DepTBI	hsa-miR-208b-002290	censor	34	9.0247
TBI_AD-003	DepTBI	hsa-miR-20a-000580	good	23.387	-1.5883
TBI_AD-003	DepTBI	hsa-miR-20b-001014	good	28.075	3.0997
TBI_AD-003	DepTBI	hsa-miR-21-000397	good	22.7	-2.2753
TBI_AD-003	DepTBI	hsa-miR-210-000512	censor	34	9.0247
TBI_AD-003	DepTBI	hsa-miR-212-000515	good	29.041	4.0657
TBI_AD-003	DepTBI	hsa-miR-214-002306	good	26.9	1.9247
TBI_AD-003	DepTBI	hsa-miR-215-000518	censor	34	9.0247
TBI_AD-003	DepTBI	hsa-miR-216a-002220	censor	34	9.0247
TBI_AD-003	DepTBI	hsa-miR-216b-002326	censor	34	9.0247
TBI_AD-003	DepTBI	hsa-miR-217-002337	censor	34	9.0247
TBI_AD-003	DepTBI	hsa-miR-218-000521	good	27.944	2.9687
TBI_AD-003	DepTBI	hsa-miR-219-000522	censor	34	9.0247
TBI_AD-003	DepTBI	hsa-miR-219-1-3p-002095	censor	34	9.0247
TBI_AD-003	DepTBI	hsa-miR-219-2-3p-002390	censor	34	9.0247
TBI_AD-003	DepTBI	hsa-miR-22-000398	censor	34	9.0247
TBI_AD-003	DepTBI	hsa-miR-220-000523	censor	34	9.0247
TBI_AD-003	DepTBI	hsa-miR-220b-002206	censor	34	9.0247
TBI_AD-003	DepTBI	hsa-miR-220c-002211	censor	34	9.0247
TBI_AD-003	DepTBI	hsa-miR-222-002276	good	26.523	1.5477
TBI_AD-003	DepTBI	hsa-miR-223-002295	good	21.492	-3.4833
TBI_AD-003	DepTBI	hsa-miR-224-002099	good	26.312	1.3367
TBI_AD-003	DepTBI	hsa-miR-23b-000400	good	29.961	4.9857
TBI_AD-003	DepTBI	hsa-miR-24-000402	good	22.876	-2.0993
TBI_AD-003	DepTBI	hsa-miR-25-000403	good	28.422	3.4467
TBI_AD-003	DepTBI	hsa-miR-26a-000405	good	25.127	0.151699
TBI_AD-003	DepTBI	hsa-miR-26b-000407	good	27.001	2.0257
TBI_AD-003	DepTBI	hsa-miR-27a-000408	good	28.898	3.9227
TBI_AD-003	DepTBI	hsa-miR-27b-000409	good	27.697	2.7217
TBI_AD-003	DepTBI	hsa-miR-28-000411	good	27.827	2.8517
TBI_AD-003	DepTBI	hsa-miR-28-3p-002446	good	26.086	1.1107
TBI_AD-003	DepTBI	hsa-miR-296-000527	censor	34	9.0247
TBI_AD-003	DepTBI	hsa-miR-296-3p-002101	censor	34	9.0247
TBI_AD-003	DepTBI	hsa-miR-298-002190	censor	34	9.0247
TBI_AD-003	DepTBI	hsa-miR-299-3p-001015	censor	34	9.0247
TBI_AD-003	DepTBI	hsa-miR-299-5p-000600	censor	34	9.0247
TBI_AD-003	DepTBI	hsa-miR-29a-002112	good	27.053	2.0777
TBI_AD-003	DepTBI	hsa-miR-29b-000413	good	30.355	5.3797
TBI_AD-003	DepTBI	hsa-miR-29c-000587	good	29.326	4.3507
TBI_AD-003	DepTBI	hsa-miR-301-000528	good	31.009	6.0337
TBI_AD-003	DepTBI	hsa-miR-301b-002392	censor	34	9.0247
TBI_AD-003	DepTBI	hsa-miR-30b-000602	good	23.937	-1.0383
TBI_AD-003	DepTBI	hsa-miR-30c-000419	good	23.127	-1.8483
TBI_AD-003	DepTBI	hsa-miR-31-002279	good	28.686	3.7107
TBI_AD-003	DepTBI	hsa-miR-32-002109	censor	34	9.0247
TBI_AD-003	DepTBI	hsa-miR-320-002277	good	26.02	1.0447
TBI_AD-003	DepTBI	hsa-miR-324-3p-002161	good	31.792	6.8167
TBI_AD-003	DepTBI	hsa-miR-324-5p-000539	censor	34	9.0247
TBI_AD-003	DepTBI	hsa-miR-325-000540	censor	34	9.0247
TBI_AD-003	DepTBI	hsa-miR-326-000542	censor	34	9.0247
TBI_AD-003	DepTBI	hsa-miR-328-000543	good	27.153	2.1777
TBI_AD-003	DepTBI	hsa-miR-329-001101	censor	34	9.0247
TBI_AD-003	DepTBI	hsa-miR-330-5p-002230	censor	34	9.0247
TBI_AD-003	DepTBI	hsa-miR-331-000545	good	26.655	1.6797
TBI_AD-003	DepTBI	hsa-miR-331-5p-002233	censor	34	9.0247
TBI_AD-003	DepTBI	hsa-miR-335-000546	good	27.537	2.5617
TBI_AD-003	DepTBI	hsa-miR-337-5p-002156	censor	34	9.0247
TBI_AD-003	DepTBI	hsa-miR-338-3p-002252	censor	34	9.0247
TBI_AD-003	DepTBI	hsa-miR-339-3p-002184	censor	34	9.0247
TBI_AD-003	DepTBI	hsa-miR-339-5p-002257	censor	34	9.0247
TBI_AD-003	DepTBI	hsa-miR-33b-002085	censor	34	9.0247
TBI_AD-003	DepTBI	hsa-miR-340-002258	good	29.342	4.3667
TBI_AD-003	DepTBI	hsa-miR-342-3p-002260	good	23.608	-1.3673
TBI_AD-003	DepTBI	hsa-miR-342-5p-002147	censor	34	9.0247
TBI_AD-003	DepTBI	hsa-miR-345-002186	good	29.146	4.1707
TBI_AD-003	DepTBI	hsa-miR-34a-000426	good	24.494	-0.481301
TBI_AD-003	DepTBI	hsa-miR-34c-000428	good	27.833	2.8577
TBI_AD-003	DepTBI	hsa-miR-361-000554	censor	34	9.0247
TBI_AD-003	DepTBI	hsa-miR-362-001273	good	30.591	5.6157
TBI_AD-003	DepTBI	hsa-miR-362-3p-002117	censor	34	9.0247
TBI_AD-003	DepTBI	hsa-miR-365-001020	good	26.952	1.9767
TBI_AD-003	DepTBI	hsa-miR-369-3p-000557	censor	34	9.0247
TBI_AD-003	DepTBI	hsa-miR-369-5p-001021	censor	34	9.0247
TBI_AD-003	DepTBI	hsa-miR-370-002275	censor	34	9.0247
TBI_AD-003	DepTBI	hsa-miR-371-3p-002124	censor	34	9.0247
TBI_AD-003	DepTBI	hsa-miR-372-000560	censor	34	9.0247
TBI_AD-003	DepTBI	hsa-miR-373-000561	censor	34	9.0247
TBI_AD-003	DepTBI	hsa-miR-374-000563	good	26.245	1.2697
TBI_AD-003	DepTBI	hsa-miR-375-000564	good	30.085	5.1097
TBI_AD-003	DepTBI	hsa-miR-376a-000565	good	32.938	7.9627
TBI_AD-003	DepTBI	hsa-miR-376b-001102	censor	34	9.0247
TBI_AD-003	DepTBI	hsa-miR-376c-002122	good	28.529	3.5537
TBI_AD-003	DepTBI	hsa-miR-377-000566	censor	34	9.0247
TBI_AD-003	DepTBI	hsa-miR-380-3p-000569	censor	34	9.0247
TBI_AD-003	DepTBI	hsa-miR-381-000571	censor	34	9.0247
TBI_AD-003	DepTBI	hsa-miR-382-000572	censor	34	9.0247
TBI_AD-003	DepTBI	hsa-miR-383-000573	censor	34	9.0247
TBI_AD-003	DepTBI	hsa-miR-384-000574	censor	34	9.0247
TBI_AD-003	DepTBI	hsa-miR-409-5p-002331	censor	34	9.0247
TBI_AD-003	DepTBI	hsa-miR-410-001274	good	31.573	6.5977
TBI_AD-003	DepTBI	hsa-miR-411-001610	censor	34	9.0247
TBI_AD-003	DepTBI	hsa-miR-412-001023	censor	34	9.0247
TBI_AD-003	DepTBI	hsa-miR-423-5p-002340	good	28.903	3.9277
TBI_AD-003	DepTBI	hsa-miR-424-000604	censor	34	9.0247
TBI_AD-003	DepTBI	hsa-miR-429-001024	good	32.211	7.2357
TBI_AD-003	DepTBI	hsa-miR-431-001979	censor	34	9.0247
TBI_AD-003	DepTBI	hsa-miR-433-001028	censor	34	9.0247
TBI_AD-003	DepTBI	hsa-miR-448-001029	censor	34	9.0247
TBI_AD-003	DepTBI	hsa-miR-449-001030	censor	34	9.0247
TBI_AD-003	DepTBI	hsa-miR-449b-001608	censor	34	9.0247
TBI_AD-003	DepTBI	hsa-miR-450a-002303	censor	34	9.0247
TBI_AD-003	DepTBI	hsa-miR-450b-3p-002208	censor	34	9.0247
TBI_AD-003	DepTBI	hsa-miR-450b-5p-002207	good	30.078	5.1027
TBI_AD-003	DepTBI	hsa-miR-452-002329	good	31.519	6.5437
TBI_AD-003	DepTBI	hsa-miR-453-002318	censor	34	9.0247
TBI_AD-003	DepTBI	hsa-miR-454-002323	good	30.393	5.4177
TBI_AD-003	DepTBI	hsa-miR-455-001280	good	30.861	5.8857
TBI_AD-003	DepTBI	hsa-miR-455-3p-002244	censor	34	9.0247
TBI_AD-003	DepTBI	hsa-miR-483-5p-002338	good	28.058	3.0827
TBI_AD-003	DepTBI	hsa-miR-484-001821	good	25.621	0.645699
TBI_AD-003	DepTBI	hsa-miR-485-5p-001036	censor	34	9.0247
TBI_AD-003	DepTBI	hsa-miR-486-3p-002093	censor	34	9.0247
TBI_AD-003	DepTBI	hsa-miR-487b-001285	censor	34	9.0247
TBI_AD-003	DepTBI	hsa-miR-488-002357	censor	34	9.0247
TBI_AD-003	DepTBI	hsa-miR-489-002358	good	28.828	3.8527
TBI_AD-003	DepTBI	hsa-miR-490-001037	censor	34	9.0247
TBI_AD-003	DepTBI	hsa-miR-491-3p-002360	censor	34	9.0247
TBI_AD-003	DepTBI	hsa-miR-492-001039	censor	34	9.0247
TBI_AD-003	DepTBI	hsa-miR-493-002364	censor	34	9.0247
TBI_AD-003	DepTBI	hsa-miR-494-002365	good	30.682	5.7067
TBI_AD-003	DepTBI	hsa-miR-499-3p-002427	censor	34	9.0247
TBI_AD-003	DepTBI	hsa-miR-500-002428	good	28.455	3.4797
TBI_AD-003	DepTBI	hsa-miR-501-001047	censor	34	9.0247
TBI_AD-003	DepTBI	hsa-miR-501-3p-002435	censor	34	9.0247
TBI_AD-003	DepTBI	hsa-miR-502-001109	censor	34	9.0247
TBI_AD-003	DepTBI	hsa-miR-502-3p-002083	good	32.578	7.6027
TBI_AD-003	DepTBI	hsa-miR-503-001048	censor	34	9.0247
TBI_AD-003	DepTBI	hsa-miR-504-002084	censor	34	9.0247
TBI_AD-003	DepTBI	hsa-miR-506-001050	censor	34	9.0247
TBI_AD-003	DepTBI	hsa-miR-507-001051	censor	34	9.0247
TBI_AD-003	DepTBI	hsa-miR-508-001052	censor	34	9.0247
TBI_AD-003	DepTBI	hsa-miR-508-5p-002092	censor	34	9.0247
TBI_AD-003	DepTBI	hsa-miR-509-3-5p-002155	censor	34	9.0247
TBI_AD-003	DepTBI	hsa-miR-509-5p-002235	censor	34	9.0247
TBI_AD-003	DepTBI	hsa-miR-510-002241	censor	34	9.0247
TBI_AD-003	DepTBI	hsa-miR-511-001111	good	31.69	6.7147
TBI_AD-003	DepTBI	hsa-miR-512-3p-001823	censor	34	9.0247
TBI_AD-003	DepTBI	hsa-miR-512-5p-001145	censor	34	9.0247
TBI_AD-003	DepTBI	hsa-miR-513-5p-002090	censor	34	9.0247
TBI_AD-003	DepTBI	hsa-miR-515-3p-002369	censor	34	9.0247
TBI_AD-003	DepTBI	hsa-miR-515-5p-001112	censor	34	9.0247
TBI_AD-003	DepTBI	hsa-miR-516a-5p-002416	censor	34	9.0247
TBI_AD-003	DepTBI	hsa-miR-516b-001150	censor	34	9.0247
TBI_AD-003	DepTBI	hsa-miR-517b-001152	censor	34	9.0247
TBI_AD-003	DepTBI	hsa-miR-517c-001153	censor	34	9.0247
TBI_AD-003	DepTBI	hsa-miR-518a-3p-002397	censor	34	9.0247
TBI_AD-003	DepTBI	hsa-miR-518a-5p-002396	censor	34	9.0247
TBI_AD-003	DepTBI	hsa-miR-518b-001156	censor	34	9.0247
TBI_AD-003	DepTBI	hsa-miR-518c-002401	censor	34	9.0247
TBI_AD-003	DepTBI	hsa-miR-518d-001159	good	27.962	2.9867
TBI_AD-003	DepTBI	hsa-miR-518d-5p-002389	censor	34	9.0247
TBI_AD-003	DepTBI	hsa-miR-518e-002395	censor	34	9.0247
TBI_AD-003	DepTBI	hsa-miR-519c-001163	censor	34	9.0247
TBI_AD-003	DepTBI	hsa-miR-519d-002403	censor	34	9.0247
TBI_AD-003	DepTBI	hsa-miR-519e-002370	censor	34	9.0247
TBI_AD-003	DepTBI	hsa-miR-520a#-001168	censor	34	9.0247
TBI_AD-003	DepTBI	hsa-miR-520a-001167	censor	34	9.0247
TBI_AD-003	DepTBI	hsa-miR-520b-001116	good	32.398	7.4227
TBI_AD-003	DepTBI	hsa-miR-520d-5p-002393	censor	34	9.0247
TBI_AD-003	DepTBI	hsa-miR-520e-001119	censor	34	9.0247
TBI_AD-003	DepTBI	hsa-miR-520f-001120	censor	34	9.0247
TBI_AD-003	DepTBI	hsa-miR-520g-001121	censor	34	9.0247
TBI_AD-003	DepTBI	hsa-miR-521-001122	censor	34	9.0247
TBI_AD-003	DepTBI	hsa-miR-522-002413	censor	34	9.0247
TBI_AD-003	DepTBI	hsa-miR-524-5p-001982	censor	34	9.0247
TBI_AD-003	DepTBI	hsa-miR-525-001174	censor	34	9.0247
TBI_AD-003	DepTBI	hsa-miR-525-3p-002385	censor	34	9.0247
TBI_AD-003	DepTBI	hsa-miR-526b-002382	censor	34	9.0247
TBI_AD-003	DepTBI	hsa-miR-532-001518	good	29.095	4.1197
TBI_AD-003	DepTBI	hsa-miR-532-3p-002355	good	28.648	3.6727
TBI_AD-003	DepTBI	hsa-miR-539-001286	censor	34	9.0247
TBI_AD-003	DepTBI	hsa-miR-541-002201	censor	34	9.0247
TBI_AD-003	DepTBI	hsa-miR-542-3p-001284	censor	34	9.0247
TBI_AD-003	DepTBI	hsa-miR-542-5p-002240	censor	34	9.0247
TBI_AD-003	DepTBI	hsa-miR-544-002265	censor	34	9.0247
TBI_AD-003	DepTBI	hsa-miR-545-002267	censor	34	9.0247
TBI_AD-003	DepTBI	hsa-miR-548a-001538	censor	34	9.0247
TBI_AD-003	DepTBI	hsa-miR-548a-5p-002412	censor	34	9.0247
TBI_AD-003	DepTBI	hsa-miR-548b-001541	censor	34	9.0247
TBI_AD-003	DepTBI	hsa-miR-548b-5p-002408	censor	34	9.0247
TBI_AD-003	DepTBI	hsa-miR-548c-001590	good	32.144	7.1687
TBI_AD-003	DepTBI	hsa-miR-548c-5p-002429	censor	34	9.0247
TBI_AD-003	DepTBI	hsa-miR-548d-001605	censor	34	9.0247
TBI_AD-003	DepTBI	hsa-miR-548d-5p-002237	censor	34	9.0247
TBI_AD-003	DepTBI	hsa-miR-551b-001535	censor	34	9.0247
TBI_AD-003	DepTBI	hsa-miR-556-3p-002345	censor	34	9.0247
TBI_AD-003	DepTBI	hsa-miR-556-5p-002344	censor	34	9.0247
TBI_AD-003	DepTBI	hsa-miR-561-001528	censor	34	9.0247
TBI_AD-003	DepTBI	hsa-miR-570-002347	censor	34	9.0247
TBI_AD-003	DepTBI	hsa-miR-574-3p-002349	good	23.02	-1.9553
TBI_AD-003	DepTBI	hsa-miR-576-3p-002351	censor	34	9.0247
TBI_AD-003	DepTBI	hsa-miR-576-5p-002350	censor	34	9.0247
TBI_AD-003	DepTBI	hsa-miR-579-002398	censor	34	9.0247
TBI_AD-003	DepTBI	hsa-miR-582-3p-002399	censor	34	9.0247
TBI_AD-003	DepTBI	hsa-miR-582-5p-001983	censor	34	9.0247
TBI_AD-003	DepTBI	hsa-miR-589-002409	censor	34	9.0247
TBI_AD-003	DepTBI	hsa-miR-590-5p-001984	good	30.984	6.0087
TBI_AD-003	DepTBI	hsa-miR-597-001551	good	26.793	1.8177
TBI_AD-003	DepTBI	hsa-miR-598-001988	censor	34	9.0247
TBI_AD-003	DepTBI	hsa-miR-615-5p-002353	censor	34	9.0247
TBI_AD-003	DepTBI	hsa-miR-616-002414	censor	34	9.0247
TBI_AD-003	DepTBI	hsa-miR-624-002430	censor	34	9.0247
TBI_AD-003	DepTBI	hsa-miR-625-002431	censor	34	9.0247
TBI_AD-003	DepTBI	hsa-miR-629-002436	censor	34	9.0247
TBI_AD-003	DepTBI	hsa-miR-642-001592	good	30.546	5.5707
TBI_AD-003	DepTBI	hsa-miR-651-001604	censor	34	9.0247
TBI_AD-003	DepTBI	hsa-miR-652-002352	censor	34	9.0247
TBI_AD-003	DepTBI	hsa-miR-653-002292	censor	34	9.0247
TBI_AD-003	DepTBI	hsa-miR-654-001611	censor	34	9.0247
TBI_AD-003	DepTBI	hsa-miR-654-3p-002239	censor	34	9.0247
TBI_AD-003	DepTBI	hsa-miR-655-001612	censor	34	9.0247
TBI_AD-003	DepTBI	hsa-miR-660-001515	good	27.18	2.2047
TBI_AD-003	DepTBI	hsa-miR-671-3p-002322	censor	34	9.0247
TBI_AD-003	DepTBI	hsa-miR-672-002327	censor	34	9.0247
TBI_AD-003	DepTBI	hsa-miR-674-002021	censor	34	9.0247
TBI_AD-003	DepTBI	hsa-miR-708-002341	censor	34	9.0247
TBI_AD-003	DepTBI	hsa-miR-744-002324	censor	34	9.0247
TBI_AD-003	DepTBI	hsa-miR-758-001990	censor	34	9.0247
TBI_AD-003	DepTBI	hsa-miR-871-002354	censor	34	9.0247
TBI_AD-003	DepTBI	hsa-miR-872-002264	censor	34	9.0247
TBI_AD-003	DepTBI	hsa-miR-873-002356	censor	34	9.0247
TBI_AD-003	DepTBI	hsa-miR-874-002268	censor	34	9.0247
TBI_AD-003	DepTBI	hsa-miR-875-3p-002204	censor	34	9.0247
TBI_AD-003	DepTBI	hsa-miR-876-3p-002225	censor	34	9.0247
TBI_AD-003	DepTBI	hsa-miR-876-5p-002205	censor	34	9.0247
TBI_AD-003	DepTBI	hsa-miR-885-3p-002372	censor	34	9.0247
TBI_AD-003	DepTBI	hsa-miR-885-5p-002296	good	24.438	-0.537301
TBI_AD-003	DepTBI	hsa-miR-886-3p-002194	good	25.14	0.164699
TBI_AD-003	DepTBI	hsa-miR-886-5p-002193	good	29.06	4.0847
TBI_AD-003	DepTBI	hsa-miR-887-002374	censor	34	9.0247
TBI_AD-003	DepTBI	hsa-miR-888-002212	censor	34	9.0247
TBI_AD-003	DepTBI	hsa-miR-889-002202	censor	34	9.0247
TBI_AD-003	DepTBI	hsa-miR-890-002209	censor	34	9.0247
TBI_AD-003	DepTBI	hsa-miR-891a-002191	censor	34	9.0247
TBI_AD-003	DepTBI	hsa-miR-891b-002210	censor	34	9.0247
TBI_AD-003	DepTBI	hsa-miR-892a-002195	censor	34	9.0247
TBI_AD-003	DepTBI	hsa-miR-9-000583	good	28.983	4.0077
TBI_AD-003	DepTBI	hsa-miR-92a-000431	good	25.782	0.806699
TBI_AD-003	DepTBI	hsa-miR-95-000433	good	29.687	4.7117
TBI_AD-003	DepTBI	hsa-miR-99a-000435	good	24.912	-0.0633015
TBI_AD-003	DepTBI	hsa-miR-99b-000436	good	28.052	3.0767
TBI_AD-003	DepTBI	mmu-miR-124a-001182	censor	34	9.0247
TBI_AD-003	DepTBI	mmu-miR-129-3p-001184	censor	34	9.0247
TBI_AD-003	DepTBI	mmu-miR-137-001129	censor	34	9.0247
TBI_AD-003	DepTBI	mmu-miR-140-001187	good	25.809	0.833699
TBI_AD-003	DepTBI	mmu-miR-153-001191	censor	34	9.0247
TBI_AD-003	DepTBI	mmu-miR-187-001193	censor	34	9.0247
TBI_AD-003	DepTBI	mmu-miR-374-5p-001319	good	25.459	0.483699
TBI_AD-003	DepTBI	mmu-miR-379-001138	censor	34	9.0247
TBI_AD-003	DepTBI	mmu-miR-451-001141	good	26.904	1.9287
TBI_AD-003	DepTBI	mmu-miR-495-001663	good	28.6	3.6247
TBI_AD-003	DepTBI	mmu-miR-496-001953	censor	34	9.0247
TBI_AD-003	DepTBI	mmu-miR-499-001352	censor	34	9.0247
TBI_AD-003	DepTBI	mmu-miR-615-001960	censor	34	9.0247
TBI_AD-003	DepTBI	mmu-miR-93-001090	good	27.41	2.4347
TBI_AD-003	DepTBI	mmu-miR-96-000186	censor	34	9.0247
TBI_AD-003	DepTBI	hsa-miR-211-000514	exclude	NA	NA
TBI_AD-003	DepTBI	hsa-let-7a-000377	exclude	NA	NA
TBI_AD-003	DepTBI	hsa-miR-302c-000533	exclude	NA	NA
TBI_AD-003	DepTBI	hsa-miR-302a-000529	exclude	NA	NA
TBI_AD-003	DepTBI	mmu-miR-134-001186	exclude	NA	NA
TBI_AD-003	DepTBI	hsa-miR-518f-002388	exclude	NA	NA
TBI_AD-003	DepTBI	hsa-miR-422a-002297	exclude	NA	NA
TBI_AD-003	DepTBI	hsa-miR-363-001271	exclude	NA	NA
TBI_AD-003	DepTBI	hsa-miR-346-000553	exclude	NA	NA
TBI_AD-003	DepTBI	hsa-miR-425-5p-001516	exclude	NA	NA
TBI_AD-003	DepTBI	hsa-miR-505-002089	exclude	NA	NA
TBI_AD-003	DepTBI	hsa-miR-627-001560	exclude	NA	NA
TBI_AD-003	DepTBI	hsa-miR-302b-000531	exclude	NA	NA
TBI_AD-003	DepTBI	hsa-miR-149-002255	exclude	NA	NA
TBI_AD-003	DepTBI	hsa-miR-486-001278	exclude	NA	NA
TBI_AD-003	DepTBI	hsa-miR-367-000555	exclude	NA	NA
TBI_AD-003	DepTBI	hsa-miR-628-5p-002433	exclude	NA	NA
TBI_AD-003	DepTBI	hsa-miR-330-000544	exclude	NA	NA
TBI_AD-003	DepTBI	mmu-miR-491-001630	exclude	NA	NA
TBI_AD-003	DepTBI	hsa-miR-23a-000399	exclude	NA	NA
TBI_AD-003	DepTBI	hsa-let-7f-000382	exclude	NA	NA
TBI_AD-003	DepTBI	hsa-miR-487a-001279	exclude	NA	NA
TBI_AD-003	DepTBI	hsa-miR-194-000493	exclude	NA	NA
TBI_AD-003	DepTBI	hsa-miR-517a-002402	exclude	NA	NA
TBI_AD-003	DepTBI	hsa-miR-485-3p-001277	exclude	NA	NA
TBI_AD-003	DepTBI	hsa-miR-323-3p-002227	exclude	NA	NA
TBI_AD-003	DepTBI	hsa-miR-636-002088	exclude	NA	NA
TBI_AD-003	DepTBI	hsa-miR-200b-002251	exclude	NA	NA
TBI_AD-003	DepTBI	hsa-miR-523-002386	exclude	NA	NA
TBI_AD-003	DepTBI	hsa-miR-208-000511	exclude	NA	NA
TBI_AD-003	DepTBI	hsa-miR-221-000524	exclude	NA	NA
TBI_AD-003	DepTBI	hsa-miR-10b-002218	exclude	NA	NA
TBI_AD-003	DepTBI	hsa-miR-98-000577	exclude	NA	NA
TBI_AD-003	DepTBI	hsa-miR-618-001593	exclude	NA	NA
TBI_AD-003	DepTBI	hsa-miR-185-002271	exclude	NA	NA
TBI_AD-003	DepTBI	hsa-miR-519a-002415	exclude	NA	NA
TBI_AD-004	DepTBI	hsa-let-7a-000377	censor	34	9.29127
TBI_AD-004	DepTBI	hsa-let-7b-002619	good	26.945	2.23627
TBI_AD-004	DepTBI	hsa-let-7c-000379	good	28.841	4.13227
TBI_AD-004	DepTBI	hsa-let-7d-002283	good	29.45	4.74127
TBI_AD-004	DepTBI	hsa-let-7f-000382	censor	34	9.29127
TBI_AD-004	DepTBI	hsa-let-7g-002282	good	28.37	3.66127
TBI_AD-004	DepTBI	hsa-miR-1-002222	good	32.666	7.95727
TBI_AD-004	DepTBI	hsa-miR-100-000437	good	26.658	1.94927
TBI_AD-004	DepTBI	hsa-miR-101-002253	censor	34	9.29127
TBI_AD-004	DepTBI	hsa-miR-103-000439	censor	34	9.29127
TBI_AD-004	DepTBI	hsa-miR-105-002167	censor	34	9.29127
TBI_AD-004	DepTBI	hsa-miR-106a-002169	good	23.171	-1.53773
TBI_AD-004	DepTBI	hsa-miR-106b-000442	good	27.105	2.39627
TBI_AD-004	DepTBI	hsa-miR-107-000443	censor	34	9.29127
TBI_AD-004	DepTBI	hsa-miR-10a-000387	good	28.722	4.01327
TBI_AD-004	DepTBI	hsa-miR-10b-002218	censor	34	9.29127
TBI_AD-004	DepTBI	hsa-miR-125a-3p-002199	censor	34	9.29127
TBI_AD-004	DepTBI	hsa-miR-125a-5p-002198	good	32.029	7.32027
TBI_AD-004	DepTBI	hsa-miR-125b-000449	good	26.623	1.91427
TBI_AD-004	DepTBI	hsa-miR-126-002228	good	27.801	3.09227
TBI_AD-004	DepTBI	hsa-miR-127-000452	good	29.216	4.50727
TBI_AD-004	DepTBI	hsa-miR-127-5p-002229	censor	34	9.29127
TBI_AD-004	DepTBI	hsa-miR-128a-002216	good	30.447	5.73827
TBI_AD-004	DepTBI	hsa-miR-129-000590	censor	34	9.29127
TBI_AD-004	DepTBI	hsa-miR-130a-000454	good	29.656	4.94727
TBI_AD-004	DepTBI	hsa-miR-130b-000456	censor	34	9.29127
TBI_AD-004	DepTBI	hsa-miR-132-000457	good	28.62	3.91127
TBI_AD-004	DepTBI	hsa-miR-133a-002246	good	27.67	2.96127
TBI_AD-004	DepTBI	hsa-miR-133b-002247	censor	34	9.29127
TBI_AD-004	DepTBI	hsa-miR-135a-000460	good	30.866	6.15727
TBI_AD-004	DepTBI	hsa-miR-135b-002261	censor	34	9.29127
TBI_AD-004	DepTBI	hsa-miR-136-000592	censor	34	9.29127
TBI_AD-004	DepTBI	hsa-miR-138-002284	censor	34	9.29127
TBI_AD-004	DepTBI	hsa-miR-140-3p-002234	good	33.362	8.65327
TBI_AD-004	DepTBI	hsa-miR-141-000463	censor	34	9.29127
TBI_AD-004	DepTBI	hsa-miR-142-3p-000464	good	26.448	1.73927
TBI_AD-004	DepTBI	hsa-miR-142-5p-002248	good	31.752	7.04327
TBI_AD-004	DepTBI	hsa-miR-143-002249	good	27.357	2.64827
TBI_AD-004	DepTBI	hsa-miR-145-002278	good	29.114	4.40527
TBI_AD-004	DepTBI	hsa-miR-146a-000468	good	24.038	-0.670725
TBI_AD-004	DepTBI	hsa-miR-146b-001097	good	25.767	1.05827
TBI_AD-004	DepTBI	hsa-miR-146b-3p-002361	censor	34	9.29127
TBI_AD-004	DepTBI	hsa-miR-147-000469	censor	34	9.29127
TBI_AD-004	DepTBI	hsa-miR-147b-002262	censor	34	9.29127
TBI_AD-004	DepTBI	hsa-miR-148a-000470	good	28.838	4.12927
TBI_AD-004	DepTBI	hsa-miR-148b-000471	good	30.861	6.15227
TBI_AD-004	DepTBI	hsa-miR-150-000473	good	20.272	-4.43673
TBI_AD-004	DepTBI	hsa-miR-152-000475	good	28.489	3.78027
TBI_AD-004	DepTBI	hsa-miR-154-000477	censor	34	9.29127
TBI_AD-004	DepTBI	hsa-miR-155-002623	good	28.367	3.65827
TBI_AD-004	DepTBI	hsa-miR-15a-000389	censor	34	9.29127
TBI_AD-004	DepTBI	hsa-miR-15b-000390	good	27.828	3.11927
TBI_AD-004	DepTBI	hsa-miR-16-000391	good	26.033	1.32427
TBI_AD-004	DepTBI	hsa-miR-17-002308	good	23.367	-1.34173
TBI_AD-004	DepTBI	hsa-miR-181c-000482	censor	34	9.29127
TBI_AD-004	DepTBI	hsa-miR-182-002334	censor	34	9.29127
TBI_AD-004	DepTBI	hsa-miR-183-002269	censor	34	9.29127
TBI_AD-004	DepTBI	hsa-miR-184-000485	censor	34	9.29127
TBI_AD-004	DepTBI	hsa-miR-185-002271	censor	34	9.29127
TBI_AD-004	DepTBI	hsa-miR-186-002285	good	27.296	2.58727
TBI_AD-004	DepTBI	hsa-miR-188-3p-002106	censor	34	9.29127
TBI_AD-004	DepTBI	hsa-miR-18a-002422	censor	34	9.29127
TBI_AD-004	DepTBI	hsa-miR-18b-002217	censor	34	9.29127
TBI_AD-004	DepTBI	hsa-miR-190-000489	censor	34	9.29127
TBI_AD-004	DepTBI	hsa-miR-191-002299	good	25.433	0.724275
TBI_AD-004	DepTBI	hsa-miR-192-000491	good	27.949	3.24027
TBI_AD-004	DepTBI	hsa-miR-193a-3p-002250	censor	34	9.29127
TBI_AD-004	DepTBI	hsa-miR-193a-5p-002281	good	30.164	5.45527
TBI_AD-004	DepTBI	hsa-miR-193b-002367	good	31.21	6.50127
TBI_AD-004	DepTBI	hsa-miR-195-000494	good	29.49	4.78127
TBI_AD-004	DepTBI	hsa-miR-196b-002215	good	31.36	6.65127
TBI_AD-004	DepTBI	hsa-miR-197-000497	good	26.961	2.25227
TBI_AD-004	DepTBI	hsa-miR-198-002273	censor	34	9.29127
TBI_AD-004	DepTBI	hsa-miR-199a-000498	censor	34	9.29127
TBI_AD-004	DepTBI	hsa-miR-199a-3p-002304	good	28.564	3.85527
TBI_AD-004	DepTBI	hsa-miR-199b-000500	censor	34	9.29127
TBI_AD-004	DepTBI	hsa-miR-19a-000395	good	27.709	3.00027
TBI_AD-004	DepTBI	hsa-miR-19b-000396	good	23.291	-1.41773
TBI_AD-004	DepTBI	hsa-miR-200a-000502	censor	34	9.29127
TBI_AD-004	DepTBI	hsa-miR-202-002363	censor	34	9.29127
TBI_AD-004	DepTBI	hsa-miR-203-000507	good	25.905	1.19627
TBI_AD-004	DepTBI	hsa-miR-204-000508	good	21.698	-3.01073
TBI_AD-004	DepTBI	hsa-miR-205-000509	censor	34	9.29127
TBI_AD-004	DepTBI	hsa-miR-208b-002290	censor	34	9.29127
TBI_AD-004	DepTBI	hsa-miR-20a-000580	good	24.082	-0.626725
TBI_AD-004	DepTBI	hsa-miR-20b-001014	good	28.432	3.72327
TBI_AD-004	DepTBI	hsa-miR-21-000397	good	23.482	-1.22673
TBI_AD-004	DepTBI	hsa-miR-210-000512	censor	34	9.29127
TBI_AD-004	DepTBI	hsa-miR-212-000515	good	31.377	6.66827
TBI_AD-004	DepTBI	hsa-miR-216a-002220	censor	34	9.29127
TBI_AD-004	DepTBI	hsa-miR-216b-002326	censor	34	9.29127
TBI_AD-004	DepTBI	hsa-miR-217-002337	censor	34	9.29127
TBI_AD-004	DepTBI	hsa-miR-218-000521	censor	34	9.29127
TBI_AD-004	DepTBI	hsa-miR-219-000522	censor	34	9.29127
TBI_AD-004	DepTBI	hsa-miR-219-1-3p-002095	censor	34	9.29127
TBI_AD-004	DepTBI	hsa-miR-219-2-3p-002390	censor	34	9.29127
TBI_AD-004	DepTBI	hsa-miR-22-000398	censor	34	9.29127
TBI_AD-004	DepTBI	hsa-miR-220-000523	censor	34	9.29127
TBI_AD-004	DepTBI	hsa-miR-220b-002206	censor	34	9.29127
TBI_AD-004	DepTBI	hsa-miR-220c-002211	censor	34	9.29127
TBI_AD-004	DepTBI	hsa-miR-222-002276	good	26.146	1.43727
TBI_AD-004	DepTBI	hsa-miR-223-002295	good	23.044	-1.66473
TBI_AD-004	DepTBI	hsa-miR-224-002099	censor	34	9.29127
TBI_AD-004	DepTBI	hsa-miR-24-000402	good	24.179	-0.529725
TBI_AD-004	DepTBI	hsa-miR-25-000403	good	29.566	4.85727
TBI_AD-004	DepTBI	hsa-miR-26a-000405	good	26.371	1.66227
TBI_AD-004	DepTBI	hsa-miR-26b-000407	good	27.668	2.95927
TBI_AD-004	DepTBI	hsa-miR-27a-000408	good	29.107	4.39827
TBI_AD-004	DepTBI	hsa-miR-27b-000409	censor	34	9.29127
TBI_AD-004	DepTBI	hsa-miR-28-000411	good	29.076	4.36727
TBI_AD-004	DepTBI	hsa-miR-28-3p-002446	good	26.807	2.09827
TBI_AD-004	DepTBI	hsa-miR-296-000527	censor	34	9.29127
TBI_AD-004	DepTBI	hsa-miR-296-3p-002101	censor	34	9.29127
TBI_AD-004	DepTBI	hsa-miR-298-002190	censor	34	9.29127
TBI_AD-004	DepTBI	hsa-miR-299-3p-001015	censor	34	9.29127
TBI_AD-004	DepTBI	hsa-miR-299-5p-000600	censor	34	9.29127
TBI_AD-004	DepTBI	hsa-miR-29a-002112	good	27.873	3.16427
TBI_AD-004	DepTBI	hsa-miR-29b-000413	censor	34	9.29127
TBI_AD-004	DepTBI	hsa-miR-29c-000587	good	30.514	5.80527
TBI_AD-004	DepTBI	hsa-miR-301-000528	censor	34	9.29127
TBI_AD-004	DepTBI	hsa-miR-301b-002392	censor	34	9.29127
TBI_AD-004	DepTBI	hsa-miR-30b-000602	good	25.256	0.547275
TBI_AD-004	DepTBI	hsa-miR-30c-000419	good	23.654	-1.05473
TBI_AD-004	DepTBI	hsa-miR-32-002109	censor	34	9.29127
TBI_AD-004	DepTBI	hsa-miR-320-002277	good	25.982	1.27327
TBI_AD-004	DepTBI	hsa-miR-324-3p-002161	good	29.449	4.74027
TBI_AD-004	DepTBI	hsa-miR-324-5p-000539	censor	34	9.29127
TBI_AD-004	DepTBI	hsa-miR-325-000540	censor	34	9.29127
TBI_AD-004	DepTBI	hsa-miR-326-000542	censor	34	9.29127
TBI_AD-004	DepTBI	hsa-miR-328-000543	good	26.792	2.08327
TBI_AD-004	DepTBI	hsa-miR-329-001101	censor	34	9.29127
TBI_AD-004	DepTBI	hsa-miR-330-000544	censor	34	9.29127
TBI_AD-004	DepTBI	hsa-miR-330-5p-002230	censor	34	9.29127
TBI_AD-004	DepTBI	hsa-miR-331-000545	good	29.719	5.01027
TBI_AD-004	DepTBI	hsa-miR-331-5p-002233	censor	34	9.29127
TBI_AD-004	DepTBI	hsa-miR-335-000546	good	29.79	5.08127
TBI_AD-004	DepTBI	hsa-miR-337-5p-002156	censor	34	9.29127
TBI_AD-004	DepTBI	hsa-miR-338-3p-002252	censor	34	9.29127
TBI_AD-004	DepTBI	hsa-miR-339-3p-002184	censor	34	9.29127
TBI_AD-004	DepTBI	hsa-miR-339-5p-002257	censor	34	9.29127
TBI_AD-004	DepTBI	hsa-miR-33b-002085	censor	34	9.29127
TBI_AD-004	DepTBI	hsa-miR-340-002258	good	30.618	5.90927
TBI_AD-004	DepTBI	hsa-miR-342-3p-002260	good	24.002	-0.706725
TBI_AD-004	DepTBI	hsa-miR-342-5p-002147	censor	34	9.29127
TBI_AD-004	DepTBI	hsa-miR-345-002186	good	30.277	5.56827
TBI_AD-004	DepTBI	hsa-miR-34a-000426	good	23.746	-0.962725
TBI_AD-004	DepTBI	hsa-miR-34c-000428	censor	34	9.29127
TBI_AD-004	DepTBI	hsa-miR-361-000554	censor	34	9.29127
TBI_AD-004	DepTBI	hsa-miR-362-001273	censor	34	9.29127
TBI_AD-004	DepTBI	hsa-miR-362-3p-002117	good	33.246	8.53727
TBI_AD-004	DepTBI	hsa-miR-365-001020	good	30.238	5.52927
TBI_AD-004	DepTBI	hsa-miR-367-000555	censor	34	9.29127
TBI_AD-004	DepTBI	hsa-miR-369-3p-000557	censor	34	9.29127
TBI_AD-004	DepTBI	hsa-miR-369-5p-001021	censor	34	9.29127
TBI_AD-004	DepTBI	hsa-miR-370-002275	censor	34	9.29127
TBI_AD-004	DepTBI	hsa-miR-371-3p-002124	censor	34	9.29127
TBI_AD-004	DepTBI	hsa-miR-372-000560	censor	34	9.29127
TBI_AD-004	DepTBI	hsa-miR-373-000561	censor	34	9.29127
TBI_AD-004	DepTBI	hsa-miR-374-000563	good	27.1	2.39127
TBI_AD-004	DepTBI	hsa-miR-375-000564	good	29.679	4.97027
TBI_AD-004	DepTBI	hsa-miR-376a-000565	censor	34	9.29127
TBI_AD-004	DepTBI	hsa-miR-376b-001102	censor	34	9.29127
TBI_AD-004	DepTBI	hsa-miR-376c-002122	good	30.065	5.35627
TBI_AD-004	DepTBI	hsa-miR-377-000566	censor	34	9.29127
TBI_AD-004	DepTBI	hsa-miR-380-3p-000569	censor	34	9.29127
TBI_AD-004	DepTBI	hsa-miR-381-000571	censor	34	9.29127
TBI_AD-004	DepTBI	hsa-miR-382-000572	censor	34	9.29127
TBI_AD-004	DepTBI	hsa-miR-383-000573	censor	34	9.29127
TBI_AD-004	DepTBI	hsa-miR-384-000574	censor	34	9.29127
TBI_AD-004	DepTBI	hsa-miR-409-5p-002331	censor	34	9.29127
TBI_AD-004	DepTBI	hsa-miR-410-001274	censor	34	9.29127
TBI_AD-004	DepTBI	hsa-miR-411-001610	censor	34	9.29127
TBI_AD-004	DepTBI	hsa-miR-412-001023	censor	34	9.29127
TBI_AD-004	DepTBI	hsa-miR-422a-002297	censor	34	9.29127
TBI_AD-004	DepTBI	hsa-miR-423-5p-002340	good	31.021	6.31227
TBI_AD-004	DepTBI	hsa-miR-424-000604	censor	34	9.29127
TBI_AD-004	DepTBI	hsa-miR-429-001024	censor	34	9.29127
TBI_AD-004	DepTBI	hsa-miR-431-001979	censor	34	9.29127
TBI_AD-004	DepTBI	hsa-miR-433-001028	censor	34	9.29127
TBI_AD-004	DepTBI	hsa-miR-448-001029	censor	34	9.29127
TBI_AD-004	DepTBI	hsa-miR-449-001030	good	32.647	7.93827
TBI_AD-004	DepTBI	hsa-miR-449b-001608	censor	34	9.29127
TBI_AD-004	DepTBI	hsa-miR-450a-002303	censor	34	9.29127
TBI_AD-004	DepTBI	hsa-miR-450b-3p-002208	censor	34	9.29127
TBI_AD-004	DepTBI	hsa-miR-450b-5p-002207	censor	34	9.29127
TBI_AD-004	DepTBI	hsa-miR-452-002329	censor	34	9.29127
TBI_AD-004	DepTBI	hsa-miR-453-002318	censor	34	9.29127
TBI_AD-004	DepTBI	hsa-miR-454-002323	good	29.635	4.92627
TBI_AD-004	DepTBI	hsa-miR-455-3p-002244	censor	34	9.29127
TBI_AD-004	DepTBI	hsa-miR-483-5p-002338	good	27.462	2.75327
TBI_AD-004	DepTBI	hsa-miR-484-001821	good	26.311	1.60227
TBI_AD-004	DepTBI	hsa-miR-485-5p-001036	censor	34	9.29127
TBI_AD-004	DepTBI	hsa-miR-486-3p-002093	censor	34	9.29127
TBI_AD-004	DepTBI	hsa-miR-487a-001279	censor	34	9.29127
TBI_AD-004	DepTBI	hsa-miR-487b-001285	censor	34	9.29127
TBI_AD-004	DepTBI	hsa-miR-488-002357	censor	34	9.29127
TBI_AD-004	DepTBI	hsa-miR-489-002358	good	28.882	4.17327
TBI_AD-004	DepTBI	hsa-miR-490-001037	censor	34	9.29127
TBI_AD-004	DepTBI	hsa-miR-491-3p-002360	censor	34	9.29127
TBI_AD-004	DepTBI	hsa-miR-492-001039	censor	34	9.29127
TBI_AD-004	DepTBI	hsa-miR-493-002364	censor	34	9.29127
TBI_AD-004	DepTBI	hsa-miR-494-002365	censor	34	9.29127
TBI_AD-004	DepTBI	hsa-miR-499-3p-002427	censor	34	9.29127
TBI_AD-004	DepTBI	hsa-miR-500-002428	censor	34	9.29127
TBI_AD-004	DepTBI	hsa-miR-501-001047	censor	34	9.29127
TBI_AD-004	DepTBI	hsa-miR-501-3p-002435	censor	34	9.29127
TBI_AD-004	DepTBI	hsa-miR-502-001109	censor	34	9.29127
TBI_AD-004	DepTBI	hsa-miR-502-3p-002083	censor	34	9.29127
TBI_AD-004	DepTBI	hsa-miR-503-001048	censor	34	9.29127
TBI_AD-004	DepTBI	hsa-miR-504-002084	censor	34	9.29127
TBI_AD-004	DepTBI	hsa-miR-505-002089	censor	34	9.29127
TBI_AD-004	DepTBI	hsa-miR-506-001050	censor	34	9.29127
TBI_AD-004	DepTBI	hsa-miR-507-001051	censor	34	9.29127
TBI_AD-004	DepTBI	hsa-miR-508-001052	censor	34	9.29127
TBI_AD-004	DepTBI	hsa-miR-508-5p-002092	censor	34	9.29127
TBI_AD-004	DepTBI	hsa-miR-509-3-5p-002155	censor	34	9.29127
TBI_AD-004	DepTBI	hsa-miR-509-5p-002235	censor	34	9.29127
TBI_AD-004	DepTBI	hsa-miR-510-002241	censor	34	9.29127
TBI_AD-004	DepTBI	hsa-miR-511-001111	good	31.68	6.97127
TBI_AD-004	DepTBI	hsa-miR-512-3p-001823	censor	34	9.29127
TBI_AD-004	DepTBI	hsa-miR-512-5p-001145	censor	34	9.29127
TBI_AD-004	DepTBI	hsa-miR-513-5p-002090	censor	34	9.29127
TBI_AD-004	DepTBI	hsa-miR-515-3p-002369	censor	34	9.29127
TBI_AD-004	DepTBI	hsa-miR-515-5p-001112	censor	34	9.29127
TBI_AD-004	DepTBI	hsa-miR-516a-5p-002416	censor	34	9.29127
TBI_AD-004	DepTBI	hsa-miR-516b-001150	censor	34	9.29127
TBI_AD-004	DepTBI	hsa-miR-517a-002402	censor	34	9.29127
TBI_AD-004	DepTBI	hsa-miR-517b-001152	censor	34	9.29127
TBI_AD-004	DepTBI	hsa-miR-517c-001153	censor	34	9.29127
TBI_AD-004	DepTBI	hsa-miR-518a-3p-002397	censor	34	9.29127
TBI_AD-004	DepTBI	hsa-miR-518a-5p-002396	censor	34	9.29127
TBI_AD-004	DepTBI	hsa-miR-518c-002401	censor	34	9.29127
TBI_AD-004	DepTBI	hsa-miR-518d-001159	good	28.466	3.75727
TBI_AD-004	DepTBI	hsa-miR-518d-5p-002389	censor	34	9.29127
TBI_AD-004	DepTBI	hsa-miR-518e-002395	censor	34	9.29127
TBI_AD-004	DepTBI	hsa-miR-519a-002415	good	32.707	7.99827
TBI_AD-004	DepTBI	hsa-miR-519c-001163	censor	34	9.29127
TBI_AD-004	DepTBI	hsa-miR-519d-002403	censor	34	9.29127
TBI_AD-004	DepTBI	hsa-miR-519e-002370	censor	34	9.29127
TBI_AD-004	DepTBI	hsa-miR-520a#-001168	censor	34	9.29127
TBI_AD-004	DepTBI	hsa-miR-520a-001167	censor	34	9.29127
TBI_AD-004	DepTBI	hsa-miR-520b-001116	censor	34	9.29127
TBI_AD-004	DepTBI	hsa-miR-520d-5p-002393	censor	34	9.29127
TBI_AD-004	DepTBI	hsa-miR-520e-001119	censor	34	9.29127
TBI_AD-004	DepTBI	hsa-miR-520f-001120	censor	34	9.29127
TBI_AD-004	DepTBI	hsa-miR-521-001122	censor	34	9.29127
TBI_AD-004	DepTBI	hsa-miR-522-002413	censor	34	9.29127
TBI_AD-004	DepTBI	hsa-miR-524-5p-001982	censor	34	9.29127
TBI_AD-004	DepTBI	hsa-miR-525-001174	censor	34	9.29127
TBI_AD-004	DepTBI	hsa-miR-525-3p-002385	censor	34	9.29127
TBI_AD-004	DepTBI	hsa-miR-526b-002382	censor	34	9.29127
TBI_AD-004	DepTBI	hsa-miR-532-001518	good	32.281	7.57227
TBI_AD-004	DepTBI	hsa-miR-532-3p-002355	good	30.083	5.37427
TBI_AD-004	DepTBI	hsa-miR-539-001286	censor	34	9.29127
TBI_AD-004	DepTBI	hsa-miR-541-002201	censor	34	9.29127
TBI_AD-004	DepTBI	hsa-miR-542-3p-001284	censor	34	9.29127
TBI_AD-004	DepTBI	hsa-miR-542-5p-002240	censor	34	9.29127
TBI_AD-004	DepTBI	hsa-miR-544-002265	censor	34	9.29127
TBI_AD-004	DepTBI	hsa-miR-545-002267	censor	34	9.29127
TBI_AD-004	DepTBI	hsa-miR-548a-001538	good	32.735	8.02627
TBI_AD-004	DepTBI	hsa-miR-548a-5p-002412	censor	34	9.29127
TBI_AD-004	DepTBI	hsa-miR-548b-001541	censor	34	9.29127
TBI_AD-004	DepTBI	hsa-miR-548b-5p-002408	censor	34	9.29127
TBI_AD-004	DepTBI	hsa-miR-548c-001590	good	31.203	6.49427
TBI_AD-004	DepTBI	hsa-miR-548c-5p-002429	censor	34	9.29127
TBI_AD-004	DepTBI	hsa-miR-548d-001605	censor	34	9.29127
TBI_AD-004	DepTBI	hsa-miR-548d-5p-002237	censor	34	9.29127
TBI_AD-004	DepTBI	hsa-miR-551b-001535	censor	34	9.29127
TBI_AD-004	DepTBI	hsa-miR-556-3p-002345	censor	34	9.29127
TBI_AD-004	DepTBI	hsa-miR-556-5p-002344	censor	34	9.29127
TBI_AD-004	DepTBI	hsa-miR-561-001528	censor	34	9.29127
TBI_AD-004	DepTBI	hsa-miR-570-002347	censor	34	9.29127
TBI_AD-004	DepTBI	hsa-miR-574-3p-002349	good	24.651	-0.0577252
TBI_AD-004	DepTBI	hsa-miR-576-3p-002351	censor	34	9.29127
TBI_AD-004	DepTBI	hsa-miR-576-5p-002350	censor	34	9.29127
TBI_AD-004	DepTBI	hsa-miR-579-002398	censor	34	9.29127
TBI_AD-004	DepTBI	hsa-miR-582-3p-002399	censor	34	9.29127
TBI_AD-004	DepTBI	hsa-miR-582-5p-001983	censor	34	9.29127
TBI_AD-004	DepTBI	hsa-miR-589-002409	censor	34	9.29127
TBI_AD-004	DepTBI	hsa-miR-590-5p-001984	good	31.328	6.61927
TBI_AD-004	DepTBI	hsa-miR-597-001551	good	27.276	2.56727
TBI_AD-004	DepTBI	hsa-miR-598-001988	censor	34	9.29127
TBI_AD-004	DepTBI	hsa-miR-615-5p-002353	censor	34	9.29127
TBI_AD-004	DepTBI	hsa-miR-616-002414	censor	34	9.29127
TBI_AD-004	DepTBI	hsa-miR-624-002430	censor	34	9.29127
TBI_AD-004	DepTBI	hsa-miR-625-002431	censor	34	9.29127
TBI_AD-004	DepTBI	hsa-miR-628-5p-002433	good	26.807	2.09827
TBI_AD-004	DepTBI	hsa-miR-629-002436	censor	34	9.29127
TBI_AD-004	DepTBI	hsa-miR-642-001592	censor	34	9.29127
TBI_AD-004	DepTBI	hsa-miR-651-001604	censor	34	9.29127
TBI_AD-004	DepTBI	hsa-miR-652-002352	censor	34	9.29127
TBI_AD-004	DepTBI	hsa-miR-653-002292	censor	34	9.29127
TBI_AD-004	DepTBI	hsa-miR-654-001611	censor	34	9.29127
TBI_AD-004	DepTBI	hsa-miR-654-3p-002239	censor	34	9.29127
TBI_AD-004	DepTBI	hsa-miR-655-001612	censor	34	9.29127
TBI_AD-004	DepTBI	hsa-miR-671-3p-002322	good	32.646	7.93727
TBI_AD-004	DepTBI	hsa-miR-672-002327	censor	34	9.29127
TBI_AD-004	DepTBI	hsa-miR-674-002021	censor	34	9.29127
TBI_AD-004	DepTBI	hsa-miR-744-002324	censor	34	9.29127
TBI_AD-004	DepTBI	hsa-miR-758-001990	censor	34	9.29127
TBI_AD-004	DepTBI	hsa-miR-871-002354	censor	34	9.29127
TBI_AD-004	DepTBI	hsa-miR-872-002264	censor	34	9.29127
TBI_AD-004	DepTBI	hsa-miR-873-002356	censor	34	9.29127
TBI_AD-004	DepTBI	hsa-miR-874-002268	censor	34	9.29127
TBI_AD-004	DepTBI	hsa-miR-875-3p-002204	censor	34	9.29127
TBI_AD-004	DepTBI	hsa-miR-876-3p-002225	censor	34	9.29127
TBI_AD-004	DepTBI	hsa-miR-876-5p-002205	censor	34	9.29127
TBI_AD-004	DepTBI	hsa-miR-885-3p-002372	censor	34	9.29127
TBI_AD-004	DepTBI	hsa-miR-885-5p-002296	good	25.289	0.580275
TBI_AD-004	DepTBI	hsa-miR-886-3p-002194	good	27.13	2.42127
TBI_AD-004	DepTBI	hsa-miR-886-5p-002193	good	29.4	4.69127
TBI_AD-004	DepTBI	hsa-miR-887-002374	censor	34	9.29127
TBI_AD-004	DepTBI	hsa-miR-888-002212	censor	34	9.29127
TBI_AD-004	DepTBI	hsa-miR-889-002202	censor	34	9.29127
TBI_AD-004	DepTBI	hsa-miR-890-002209	censor	34	9.29127
TBI_AD-004	DepTBI	hsa-miR-891a-002191	censor	34	9.29127
TBI_AD-004	DepTBI	hsa-miR-891b-002210	censor	34	9.29127
TBI_AD-004	DepTBI	hsa-miR-892a-002195	censor	34	9.29127
TBI_AD-004	DepTBI	hsa-miR-9-000583	good	27.036	2.32727
TBI_AD-004	DepTBI	hsa-miR-92a-000431	good	25.708	0.999275
TBI_AD-004	DepTBI	hsa-miR-95-000433	censor	34	9.29127
TBI_AD-004	DepTBI	hsa-miR-98-000577	censor	34	9.29127
TBI_AD-004	DepTBI	hsa-miR-99a-000435	good	26.093	1.38427
TBI_AD-004	DepTBI	hsa-miR-99b-000436	good	28.091	3.38227
TBI_AD-004	DepTBI	mmu-miR-129-3p-001184	good	29.896	5.18727
TBI_AD-004	DepTBI	mmu-miR-134-001186	censor	34	9.29127
TBI_AD-004	DepTBI	mmu-miR-137-001129	censor	34	9.29127
TBI_AD-004	DepTBI	mmu-miR-140-001187	good	27.519	2.81027
TBI_AD-004	DepTBI	mmu-miR-153-001191	censor	34	9.29127
TBI_AD-004	DepTBI	mmu-miR-187-001193	censor	34	9.29127
TBI_AD-004	DepTBI	mmu-miR-379-001138	censor	34	9.29127
TBI_AD-004	DepTBI	mmu-miR-451-001141	good	25.827	1.11827
TBI_AD-004	DepTBI	mmu-miR-491-001630	censor	34	9.29127
TBI_AD-004	DepTBI	mmu-miR-495-001663	censor	34	9.29127
TBI_AD-004	DepTBI	mmu-miR-496-001953	censor	34	9.29127
TBI_AD-004	DepTBI	mmu-miR-499-001352	censor	34	9.29127
TBI_AD-004	DepTBI	mmu-miR-615-001960	censor	34	9.29127
TBI_AD-004	DepTBI	mmu-miR-93-001090	good	27.989	3.28027
TBI_AD-004	DepTBI	mmu-miR-96-000186	censor	34	9.29127
TBI_AD-004	DepTBI	hsa-miR-211-000514	exclude	NA	NA
TBI_AD-004	DepTBI	hsa-miR-214-002306	exclude	NA	NA
TBI_AD-004	DepTBI	hsa-let-7e-002406	exclude	NA	NA
TBI_AD-004	DepTBI	hsa-miR-302c-000533	exclude	NA	NA
TBI_AD-004	DepTBI	hsa-miR-302a-000529	exclude	NA	NA
TBI_AD-004	DepTBI	hsa-miR-518f-002388	exclude	NA	NA
TBI_AD-004	DepTBI	hsa-miR-363-001271	exclude	NA	NA
TBI_AD-004	DepTBI	hsa-miR-31-002279	exclude	NA	NA
TBI_AD-004	DepTBI	hsa-miR-346-000553	exclude	NA	NA
TBI_AD-004	DepTBI	hsa-miR-200c-002300	exclude	NA	NA
TBI_AD-004	DepTBI	hsa-miR-425-5p-001516	exclude	NA	NA
TBI_AD-004	DepTBI	hsa-miR-627-001560	exclude	NA	NA
TBI_AD-004	DepTBI	hsa-miR-139-5p-002289	exclude	NA	NA
TBI_AD-004	DepTBI	hsa-miR-122-002245	exclude	NA	NA
TBI_AD-004	DepTBI	hsa-miR-302b-000531	exclude	NA	NA
TBI_AD-004	DepTBI	hsa-miR-149-002255	exclude	NA	NA
TBI_AD-004	DepTBI	hsa-miR-486-001278	exclude	NA	NA
TBI_AD-004	DepTBI	hsa-miR-518b-001156	exclude	NA	NA
TBI_AD-004	DepTBI	hsa-miR-708-002341	exclude	NA	NA
TBI_AD-004	DepTBI	hsa-miR-23b-000400	exclude	NA	NA
TBI_AD-004	DepTBI	hsa-miR-23a-000399	exclude	NA	NA
TBI_AD-004	DepTBI	mmu-miR-374-5p-001319	exclude	NA	NA
TBI_AD-004	DepTBI	hsa-miR-455-001280	exclude	NA	NA
TBI_AD-004	DepTBI	hsa-miR-194-000493	exclude	NA	NA
TBI_AD-004	DepTBI	ath-miR159a-000338	exclude	NA	NA
TBI_AD-004	DepTBI	mmu-miR-124a-001182	exclude	NA	NA
TBI_AD-004	DepTBI	hsa-miR-660-001515	exclude	NA	NA
TBI_AD-004	DepTBI	hsa-miR-485-3p-001277	exclude	NA	NA
TBI_AD-004	DepTBI	hsa-miR-323-3p-002227	exclude	NA	NA
TBI_AD-004	DepTBI	hsa-miR-636-002088	exclude	NA	NA
TBI_AD-004	DepTBI	hsa-miR-181a-000480	exclude	NA	NA
TBI_AD-004	DepTBI	hsa-miR-200b-002251	exclude	NA	NA
TBI_AD-004	DepTBI	hsa-miR-523-002386	exclude	NA	NA
TBI_AD-004	DepTBI	hsa-miR-208-000511	exclude	NA	NA
TBI_AD-004	DepTBI	hsa-miR-221-000524	exclude	NA	NA
TBI_AD-004	DepTBI	hsa-miR-215-000518	exclude	NA	NA
TBI_AD-004	DepTBI	hsa-miR-139-3p-002313	exclude	NA	NA
TBI_AD-004	DepTBI	hsa-miR-618-001593	exclude	NA	NA
TBI_AD-004	DepTBI	hsa-miR-520g-001121	exclude	NA	NA
TBI_AD-005	DepTBI	hsa-let-7a-000377	censor	34	7.61279
TBI_AD-005	DepTBI	hsa-let-7b-002619	good	29.97	3.58279
TBI_AD-005	DepTBI	hsa-let-7c-000379	good	27.698	1.31079
TBI_AD-005	DepTBI	hsa-let-7e-002406	good	27.73	1.34279
TBI_AD-005	DepTBI	hsa-let-7f-000382	censor	34	7.61279
TBI_AD-005	DepTBI	hsa-miR-1-002222	good	31.035	4.64779
TBI_AD-005	DepTBI	hsa-miR-100-000437	good	27.436	1.04879
TBI_AD-005	DepTBI	hsa-miR-101-002253	good	33.956	7.56879
TBI_AD-005	DepTBI	hsa-miR-103-000439	censor	34	7.61279
TBI_AD-005	DepTBI	hsa-miR-105-002167	censor	34	7.61279
TBI_AD-005	DepTBI	hsa-miR-106a-002169	good	24.887	-1.50021
TBI_AD-005	DepTBI	hsa-miR-106b-000442	good	28.249	1.86179
TBI_AD-005	DepTBI	hsa-miR-107-000443	censor	34	7.61279
TBI_AD-005	DepTBI	hsa-miR-10a-000387	censor	34	7.61279
TBI_AD-005	DepTBI	hsa-miR-10b-002218	censor	34	7.61279
TBI_AD-005	DepTBI	hsa-miR-122-002245	censor	34	7.61279
TBI_AD-005	DepTBI	hsa-miR-125a-3p-002199	censor	34	7.61279
TBI_AD-005	DepTBI	hsa-miR-125a-5p-002198	good	33.239	6.85179
TBI_AD-005	DepTBI	hsa-miR-125b-000449	good	27.266	0.878787
TBI_AD-005	DepTBI	hsa-miR-126-002228	good	30.377	3.98979
TBI_AD-005	DepTBI	hsa-miR-127-000452	good	31.104	4.71679
TBI_AD-005	DepTBI	hsa-miR-127-5p-002229	censor	34	7.61279
TBI_AD-005	DepTBI	hsa-miR-128a-002216	good	29.082	2.69479
TBI_AD-005	DepTBI	hsa-miR-129-000590	censor	34	7.61279
TBI_AD-005	DepTBI	hsa-miR-130a-000454	good	30.32	3.93279
TBI_AD-005	DepTBI	hsa-miR-130b-000456	censor	34	7.61279
TBI_AD-005	DepTBI	hsa-miR-133a-002246	good	27.62	1.23279
TBI_AD-005	DepTBI	hsa-miR-133b-002247	censor	34	7.61279
TBI_AD-005	DepTBI	hsa-miR-135a-000460	good	29.786	3.39879
TBI_AD-005	DepTBI	hsa-miR-135b-002261	censor	34	7.61279
TBI_AD-005	DepTBI	hsa-miR-136-000592	censor	34	7.61279
TBI_AD-005	DepTBI	hsa-miR-138-002284	censor	34	7.61279
TBI_AD-005	DepTBI	hsa-miR-139-3p-002313	censor	34	7.61279
TBI_AD-005	DepTBI	hsa-miR-140-3p-002234	censor	34	7.61279
TBI_AD-005	DepTBI	hsa-miR-141-000463	censor	34	7.61279
TBI_AD-005	DepTBI	hsa-miR-142-3p-000464	good	27.158	0.770787
TBI_AD-005	DepTBI	hsa-miR-142-5p-002248	censor	34	7.61279
TBI_AD-005	DepTBI	hsa-miR-143-002249	good	28.747	2.35979
TBI_AD-005	DepTBI	hsa-miR-145-002278	good	30.349	3.96179
TBI_AD-005	DepTBI	hsa-miR-146a-000468	good	26.18	-0.207213
TBI_AD-005	DepTBI	hsa-miR-146b-001097	good	28.367	1.97979
TBI_AD-005	DepTBI	hsa-miR-146b-3p-002361	censor	34	7.61279
TBI_AD-005	DepTBI	hsa-miR-147-000469	censor	34	7.61279
TBI_AD-005	DepTBI	hsa-miR-147b-002262	censor	34	7.61279
TBI_AD-005	DepTBI	hsa-miR-148a-000470	censor	34	7.61279
TBI_AD-005	DepTBI	hsa-miR-148b-000471	censor	34	7.61279
TBI_AD-005	DepTBI	hsa-miR-150-000473	good	21.745	-4.64221
TBI_AD-005	DepTBI	hsa-miR-152-000475	good	29.962	3.57479
TBI_AD-005	DepTBI	hsa-miR-154-000477	censor	34	7.61279
TBI_AD-005	DepTBI	hsa-miR-155-002623	good	29.958	3.57079
TBI_AD-005	DepTBI	hsa-miR-15a-000389	censor	34	7.61279
TBI_AD-005	DepTBI	hsa-miR-15b-000390	good	33.079	6.69179
TBI_AD-005	DepTBI	hsa-miR-16-000391	good	28.049	1.66179
TBI_AD-005	DepTBI	hsa-miR-17-002308	good	24.541	-1.84621
TBI_AD-005	DepTBI	hsa-miR-181a-000480	good	31.861	5.47379
TBI_AD-005	DepTBI	hsa-miR-181c-000482	censor	34	7.61279
TBI_AD-005	DepTBI	hsa-miR-182-002334	censor	34	7.61279
TBI_AD-005	DepTBI	hsa-miR-183-002269	censor	34	7.61279
TBI_AD-005	DepTBI	hsa-miR-184-000485	censor	34	7.61279
TBI_AD-005	DepTBI	hsa-miR-185-002271	censor	34	7.61279
TBI_AD-005	DepTBI	hsa-miR-186-002285	good	28.895	2.50779
TBI_AD-005	DepTBI	hsa-miR-188-3p-002106	censor	34	7.61279
TBI_AD-005	DepTBI	hsa-miR-18a-002422	censor	34	7.61279
TBI_AD-005	DepTBI	hsa-miR-18b-002217	censor	34	7.61279
TBI_AD-005	DepTBI	hsa-miR-190-000489	censor	34	7.61279
TBI_AD-005	DepTBI	hsa-miR-191-002299	good	26.977	0.589787
TBI_AD-005	DepTBI	hsa-miR-192-000491	censor	34	7.61279
TBI_AD-005	DepTBI	hsa-miR-193a-3p-002250	censor	34	7.61279
TBI_AD-005	DepTBI	hsa-miR-194-000493	good	27.563	1.17579
TBI_AD-005	DepTBI	hsa-miR-195-000494	good	29.401	3.01379
TBI_AD-005	DepTBI	hsa-miR-196b-002215	censor	34	7.61279
TBI_AD-005	DepTBI	hsa-miR-197-000497	good	26.154	-0.233213
TBI_AD-005	DepTBI	hsa-miR-198-002273	censor	34	7.61279
TBI_AD-005	DepTBI	hsa-miR-199a-000498	censor	34	7.61279
TBI_AD-005	DepTBI	hsa-miR-199a-3p-002304	good	29.406	3.01879
TBI_AD-005	DepTBI	hsa-miR-199b-000500	censor	34	7.61279
TBI_AD-005	DepTBI	hsa-miR-19a-000395	good	30.642	4.25479
TBI_AD-005	DepTBI	hsa-miR-19b-000396	good	24.268	-2.11921
TBI_AD-005	DepTBI	hsa-miR-200b-002251	censor	34	7.61279
TBI_AD-005	DepTBI	hsa-miR-200c-002300	good	29.942	3.55479
TBI_AD-005	DepTBI	hsa-miR-202-002363	censor	34	7.61279
TBI_AD-005	DepTBI	hsa-miR-203-000507	good	27.394	1.00679
TBI_AD-005	DepTBI	hsa-miR-204-000508	good	21.317	-5.07021
TBI_AD-005	DepTBI	hsa-miR-205-000509	good	29.864	3.47679
TBI_AD-005	DepTBI	hsa-miR-208b-002290	censor	34	7.61279
TBI_AD-005	DepTBI	hsa-miR-20a-000580	good	25.772	-0.615213
TBI_AD-005	DepTBI	hsa-miR-21-000397	good	25.621	-0.766213
TBI_AD-005	DepTBI	hsa-miR-210-000512	censor	34	7.61279
TBI_AD-005	DepTBI	hsa-miR-211-000514	censor	34	7.61279
TBI_AD-005	DepTBI	hsa-miR-212-000515	censor	34	7.61279
TBI_AD-005	DepTBI	hsa-miR-215-000518	censor	34	7.61279
TBI_AD-005	DepTBI	hsa-miR-216a-002220	censor	34	7.61279
TBI_AD-005	DepTBI	hsa-miR-216b-002326	censor	34	7.61279
TBI_AD-005	DepTBI	hsa-miR-217-002337	censor	34	7.61279
TBI_AD-005	DepTBI	hsa-miR-218-000521	good	31.275	4.88779
TBI_AD-005	DepTBI	hsa-miR-219-000522	censor	34	7.61279
TBI_AD-005	DepTBI	hsa-miR-219-1-3p-002095	censor	34	7.61279
TBI_AD-005	DepTBI	hsa-miR-219-2-3p-002390	censor	34	7.61279
TBI_AD-005	DepTBI	hsa-miR-22-000398	censor	34	7.61279
TBI_AD-005	DepTBI	hsa-miR-220-000523	censor	34	7.61279
TBI_AD-005	DepTBI	hsa-miR-220b-002206	censor	34	7.61279
TBI_AD-005	DepTBI	hsa-miR-220c-002211	censor	34	7.61279
TBI_AD-005	DepTBI	hsa-miR-221-000524	censor	34	7.61279
TBI_AD-005	DepTBI	hsa-miR-222-002276	good	27.859	1.47179
TBI_AD-005	DepTBI	hsa-miR-223-002295	good	23.46	-2.92721
TBI_AD-005	DepTBI	hsa-miR-224-002099	good	30.111	3.72379
TBI_AD-005	DepTBI	hsa-miR-23a-000399	censor	34	7.61279
TBI_AD-005	DepTBI	hsa-miR-24-000402	good	25.271	-1.11621
TBI_AD-005	DepTBI	hsa-miR-25-000403	good	29.711	3.32379
TBI_AD-005	DepTBI	hsa-miR-26a-000405	good	26.886	0.498787
TBI_AD-005	DepTBI	hsa-miR-26b-000407	good	27.952	1.56479
TBI_AD-005	DepTBI	hsa-miR-27a-000408	good	30.719	4.33179
TBI_AD-005	DepTBI	hsa-miR-27b-000409	censor	34	7.61279
TBI_AD-005	DepTBI	hsa-miR-28-000411	censor	34	7.61279
TBI_AD-005	DepTBI	hsa-miR-28-3p-002446	good	27.708	1.32079
TBI_AD-005	DepTBI	hsa-miR-296-000527	censor	34	7.61279
TBI_AD-005	DepTBI	hsa-miR-296-3p-002101	censor	34	7.61279
TBI_AD-005	DepTBI	hsa-miR-298-002190	censor	34	7.61279
TBI_AD-005	DepTBI	hsa-miR-299-3p-001015	censor	34	7.61279
TBI_AD-005	DepTBI	hsa-miR-299-5p-000600	censor	34	7.61279
TBI_AD-005	DepTBI	hsa-miR-29a-002112	good	29.578	3.19079
TBI_AD-005	DepTBI	hsa-miR-29b-000413	censor	34	7.61279
TBI_AD-005	DepTBI	hsa-miR-29c-000587	good	32.14	5.75279
TBI_AD-005	DepTBI	hsa-miR-301-000528	censor	34	7.61279
TBI_AD-005	DepTBI	hsa-miR-301b-002392	censor	34	7.61279
TBI_AD-005	DepTBI	hsa-miR-302a-000529	censor	34	7.61279
TBI_AD-005	DepTBI	hsa-miR-302b-000531	censor	34	7.61279
TBI_AD-005	DepTBI	hsa-miR-302c-000533	censor	34	7.61279
TBI_AD-005	DepTBI	hsa-miR-30b-000602	good	25.134	-1.25321
TBI_AD-005	DepTBI	hsa-miR-30c-000419	good	24.048	-2.33921
TBI_AD-005	DepTBI	hsa-miR-31-002279	censor	34	7.61279
TBI_AD-005	DepTBI	hsa-miR-32-002109	censor	34	7.61279
TBI_AD-005	DepTBI	hsa-miR-320-002277	good	28.962	2.57479
TBI_AD-005	DepTBI	hsa-miR-324-3p-002161	good	33.015	6.62779
TBI_AD-005	DepTBI	hsa-miR-324-5p-000539	censor	34	7.61279
TBI_AD-005	DepTBI	hsa-miR-325-000540	censor	34	7.61279
TBI_AD-005	DepTBI	hsa-miR-326-000542	censor	34	7.61279
TBI_AD-005	DepTBI	hsa-miR-328-000543	good	27.973	1.58579
TBI_AD-005	DepTBI	hsa-miR-329-001101	censor	34	7.61279
TBI_AD-005	DepTBI	hsa-miR-330-000544	censor	34	7.61279
TBI_AD-005	DepTBI	hsa-miR-330-5p-002230	censor	34	7.61279
TBI_AD-005	DepTBI	hsa-miR-331-000545	good	27.536	1.14879
TBI_AD-005	DepTBI	hsa-miR-331-5p-002233	censor	34	7.61279
TBI_AD-005	DepTBI	hsa-miR-335-000546	good	31.04	4.65279
TBI_AD-005	DepTBI	hsa-miR-337-5p-002156	censor	34	7.61279
TBI_AD-005	DepTBI	hsa-miR-338-3p-002252	censor	34	7.61279
TBI_AD-005	DepTBI	hsa-miR-339-3p-002184	censor	34	7.61279
TBI_AD-005	DepTBI	hsa-miR-339-5p-002257	censor	34	7.61279
TBI_AD-005	DepTBI	hsa-miR-33b-002085	censor	34	7.61279
TBI_AD-005	DepTBI	hsa-miR-340-002258	good	33.574	7.18679
TBI_AD-005	DepTBI	hsa-miR-342-3p-002260	good	25.191	-1.19621
TBI_AD-005	DepTBI	hsa-miR-342-5p-002147	censor	34	7.61279
TBI_AD-005	DepTBI	hsa-miR-345-002186	good	28.953	2.56579
TBI_AD-005	DepTBI	hsa-miR-34c-000428	censor	34	7.61279
TBI_AD-005	DepTBI	hsa-miR-361-000554	good	31.431	5.04379
TBI_AD-005	DepTBI	hsa-miR-362-001273	censor	34	7.61279
TBI_AD-005	DepTBI	hsa-miR-362-3p-002117	censor	34	7.61279
TBI_AD-005	DepTBI	hsa-miR-365-001020	good	30.765	4.37779
TBI_AD-005	DepTBI	hsa-miR-369-3p-000557	censor	34	7.61279
TBI_AD-005	DepTBI	hsa-miR-369-5p-001021	censor	34	7.61279
TBI_AD-005	DepTBI	hsa-miR-370-002275	censor	34	7.61279
TBI_AD-005	DepTBI	hsa-miR-371-3p-002124	censor	34	7.61279
TBI_AD-005	DepTBI	hsa-miR-372-000560	censor	34	7.61279
TBI_AD-005	DepTBI	hsa-miR-373-000561	censor	34	7.61279
TBI_AD-005	DepTBI	hsa-miR-374-000563	good	28.097	1.70979
TBI_AD-005	DepTBI	hsa-miR-375-000564	good	31.783	5.39579
TBI_AD-005	DepTBI	hsa-miR-376a-000565	censor	34	7.61279
TBI_AD-005	DepTBI	hsa-miR-376b-001102	censor	34	7.61279
TBI_AD-005	DepTBI	hsa-miR-376c-002122	good	30.955	4.56779
TBI_AD-005	DepTBI	hsa-miR-377-000566	censor	34	7.61279
TBI_AD-005	DepTBI	hsa-miR-380-3p-000569	censor	34	7.61279
TBI_AD-005	DepTBI	hsa-miR-381-000571	censor	34	7.61279
TBI_AD-005	DepTBI	hsa-miR-382-000572	censor	34	7.61279
TBI_AD-005	DepTBI	hsa-miR-383-000573	censor	34	7.61279
TBI_AD-005	DepTBI	hsa-miR-384-000574	censor	34	7.61279
TBI_AD-005	DepTBI	hsa-miR-409-5p-002331	censor	34	7.61279
TBI_AD-005	DepTBI	hsa-miR-410-001274	censor	34	7.61279
TBI_AD-005	DepTBI	hsa-miR-411-001610	censor	34	7.61279
TBI_AD-005	DepTBI	hsa-miR-412-001023	censor	34	7.61279
TBI_AD-005	DepTBI	hsa-miR-422a-002297	censor	34	7.61279
TBI_AD-005	DepTBI	hsa-miR-423-5p-002340	censor	34	7.61279
TBI_AD-005	DepTBI	hsa-miR-424-000604	censor	34	7.61279
TBI_AD-005	DepTBI	hsa-miR-429-001024	censor	34	7.61279
TBI_AD-005	DepTBI	hsa-miR-431-001979	censor	34	7.61279
TBI_AD-005	DepTBI	hsa-miR-433-001028	censor	34	7.61279
TBI_AD-005	DepTBI	hsa-miR-448-001029	censor	34	7.61279
TBI_AD-005	DepTBI	hsa-miR-449-001030	censor	34	7.61279
TBI_AD-005	DepTBI	hsa-miR-449b-001608	censor	34	7.61279
TBI_AD-005	DepTBI	hsa-miR-450a-002303	censor	34	7.61279
TBI_AD-005	DepTBI	hsa-miR-450b-3p-002208	censor	34	7.61279
TBI_AD-005	DepTBI	hsa-miR-450b-5p-002207	censor	34	7.61279
TBI_AD-005	DepTBI	hsa-miR-452-002329	censor	34	7.61279
TBI_AD-005	DepTBI	hsa-miR-453-002318	censor	34	7.61279
TBI_AD-005	DepTBI	hsa-miR-454-002323	censor	34	7.61279
TBI_AD-005	DepTBI	hsa-miR-455-001280	censor	34	7.61279
TBI_AD-005	DepTBI	hsa-miR-455-3p-002244	censor	34	7.61279
TBI_AD-005	DepTBI	hsa-miR-483-5p-002338	good	30.682	4.29479
TBI_AD-005	DepTBI	hsa-miR-484-001821	good	27.748	1.36079
TBI_AD-005	DepTBI	hsa-miR-485-5p-001036	censor	34	7.61279
TBI_AD-005	DepTBI	hsa-miR-486-3p-002093	censor	34	7.61279
TBI_AD-005	DepTBI	hsa-miR-487a-001279	censor	34	7.61279
TBI_AD-005	DepTBI	hsa-miR-487b-001285	censor	34	7.61279
TBI_AD-005	DepTBI	hsa-miR-488-002357	censor	34	7.61279
TBI_AD-005	DepTBI	hsa-miR-489-002358	good	29.661	3.27379
TBI_AD-005	DepTBI	hsa-miR-490-001037	censor	34	7.61279
TBI_AD-005	DepTBI	hsa-miR-491-3p-002360	censor	34	7.61279
TBI_AD-005	DepTBI	hsa-miR-492-001039	censor	34	7.61279
TBI_AD-005	DepTBI	hsa-miR-493-002364	censor	34	7.61279
TBI_AD-005	DepTBI	hsa-miR-494-002365	censor	34	7.61279
TBI_AD-005	DepTBI	hsa-miR-499-3p-002427	censor	34	7.61279
TBI_AD-005	DepTBI	hsa-miR-500-002428	censor	34	7.61279
TBI_AD-005	DepTBI	hsa-miR-501-001047	censor	34	7.61279
TBI_AD-005	DepTBI	hsa-miR-501-3p-002435	censor	34	7.61279
TBI_AD-005	DepTBI	hsa-miR-502-001109	censor	34	7.61279
TBI_AD-005	DepTBI	hsa-miR-502-3p-002083	good	32.181	5.79379
TBI_AD-005	DepTBI	hsa-miR-503-001048	censor	34	7.61279
TBI_AD-005	DepTBI	hsa-miR-504-002084	censor	34	7.61279
TBI_AD-005	DepTBI	hsa-miR-505-002089	censor	34	7.61279
TBI_AD-005	DepTBI	hsa-miR-506-001050	censor	34	7.61279
TBI_AD-005	DepTBI	hsa-miR-507-001051	censor	34	7.61279
TBI_AD-005	DepTBI	hsa-miR-508-001052	censor	34	7.61279
TBI_AD-005	DepTBI	hsa-miR-508-5p-002092	censor	34	7.61279
TBI_AD-005	DepTBI	hsa-miR-509-3-5p-002155	censor	34	7.61279
TBI_AD-005	DepTBI	hsa-miR-509-5p-002235	censor	34	7.61279
TBI_AD-005	DepTBI	hsa-miR-510-002241	censor	34	7.61279
TBI_AD-005	DepTBI	hsa-miR-511-001111	censor	34	7.61279
TBI_AD-005	DepTBI	hsa-miR-512-3p-001823	censor	34	7.61279
TBI_AD-005	DepTBI	hsa-miR-512-5p-001145	censor	34	7.61279
TBI_AD-005	DepTBI	hsa-miR-513-5p-002090	censor	34	7.61279
TBI_AD-005	DepTBI	hsa-miR-515-3p-002369	censor	34	7.61279
TBI_AD-005	DepTBI	hsa-miR-515-5p-001112	censor	34	7.61279
TBI_AD-005	DepTBI	hsa-miR-516a-5p-002416	censor	34	7.61279
TBI_AD-005	DepTBI	hsa-miR-516b-001150	censor	34	7.61279
TBI_AD-005	DepTBI	hsa-miR-517a-002402	censor	34	7.61279
TBI_AD-005	DepTBI	hsa-miR-517b-001152	censor	34	7.61279
TBI_AD-005	DepTBI	hsa-miR-517c-001153	good	33.757	7.36979
TBI_AD-005	DepTBI	hsa-miR-518a-3p-002397	censor	34	7.61279
TBI_AD-005	DepTBI	hsa-miR-518a-5p-002396	censor	34	7.61279
TBI_AD-005	DepTBI	hsa-miR-518b-001156	censor	34	7.61279
TBI_AD-005	DepTBI	hsa-miR-518c-002401	censor	34	7.61279
TBI_AD-005	DepTBI	hsa-miR-518d-001159	good	29.278	2.89079
TBI_AD-005	DepTBI	hsa-miR-518d-5p-002389	censor	34	7.61279
TBI_AD-005	DepTBI	hsa-miR-518e-002395	censor	34	7.61279
TBI_AD-005	DepTBI	hsa-miR-519a-002415	censor	34	7.61279
TBI_AD-005	DepTBI	hsa-miR-519c-001163	censor	34	7.61279
TBI_AD-005	DepTBI	hsa-miR-519d-002403	censor	34	7.61279
TBI_AD-005	DepTBI	hsa-miR-519e-002370	censor	34	7.61279
TBI_AD-005	DepTBI	hsa-miR-520a#-001168	censor	34	7.61279
TBI_AD-005	DepTBI	hsa-miR-520a-001167	censor	34	7.61279
TBI_AD-005	DepTBI	hsa-miR-520b-001116	good	32.749	6.36179
TBI_AD-005	DepTBI	hsa-miR-520d-5p-002393	censor	34	7.61279
TBI_AD-005	DepTBI	hsa-miR-520e-001119	censor	34	7.61279
TBI_AD-005	DepTBI	hsa-miR-520f-001120	censor	34	7.61279
TBI_AD-005	DepTBI	hsa-miR-521-001122	censor	34	7.61279
TBI_AD-005	DepTBI	hsa-miR-522-002413	censor	34	7.61279
TBI_AD-005	DepTBI	hsa-miR-524-5p-001982	censor	34	7.61279
TBI_AD-005	DepTBI	hsa-miR-525-001174	censor	34	7.61279
TBI_AD-005	DepTBI	hsa-miR-525-3p-002385	censor	34	7.61279
TBI_AD-005	DepTBI	hsa-miR-526b-002382	censor	34	7.61279
TBI_AD-005	DepTBI	hsa-miR-532-001518	good	30.434	4.04679
TBI_AD-005	DepTBI	hsa-miR-532-3p-002355	censor	34	7.61279
TBI_AD-005	DepTBI	hsa-miR-539-001286	censor	34	7.61279
TBI_AD-005	DepTBI	hsa-miR-541-002201	censor	34	7.61279
TBI_AD-005	DepTBI	hsa-miR-542-3p-001284	censor	34	7.61279
TBI_AD-005	DepTBI	hsa-miR-542-5p-002240	censor	34	7.61279
TBI_AD-005	DepTBI	hsa-miR-544-002265	censor	34	7.61279
TBI_AD-005	DepTBI	hsa-miR-545-002267	censor	34	7.61279
TBI_AD-005	DepTBI	hsa-miR-548a-001538	censor	34	7.61279
TBI_AD-005	DepTBI	hsa-miR-548a-5p-002412	censor	34	7.61279
TBI_AD-005	DepTBI	hsa-miR-548b-001541	censor	34	7.61279
TBI_AD-005	DepTBI	hsa-miR-548b-5p-002408	censor	34	7.61279
TBI_AD-005	DepTBI	hsa-miR-548c-001590	censor	34	7.61279
TBI_AD-005	DepTBI	hsa-miR-548c-5p-002429	censor	34	7.61279
TBI_AD-005	DepTBI	hsa-miR-548d-001605	censor	34	7.61279
TBI_AD-005	DepTBI	hsa-miR-548d-5p-002237	censor	34	7.61279
TBI_AD-005	DepTBI	hsa-miR-551b-001535	censor	34	7.61279
TBI_AD-005	DepTBI	hsa-miR-556-3p-002345	censor	34	7.61279
TBI_AD-005	DepTBI	hsa-miR-556-5p-002344	censor	34	7.61279
TBI_AD-005	DepTBI	hsa-miR-561-001528	censor	34	7.61279
TBI_AD-005	DepTBI	hsa-miR-570-002347	censor	34	7.61279
TBI_AD-005	DepTBI	hsa-miR-574-3p-002349	good	25.197	-1.19021
TBI_AD-005	DepTBI	hsa-miR-576-3p-002351	censor	34	7.61279
TBI_AD-005	DepTBI	hsa-miR-576-5p-002350	censor	34	7.61279
TBI_AD-005	DepTBI	hsa-miR-579-002398	censor	34	7.61279
TBI_AD-005	DepTBI	hsa-miR-582-3p-002399	censor	34	7.61279
TBI_AD-005	DepTBI	hsa-miR-582-5p-001983	censor	34	7.61279
TBI_AD-005	DepTBI	hsa-miR-589-002409	censor	34	7.61279
TBI_AD-005	DepTBI	hsa-miR-590-5p-001984	good	31.455	5.06779
TBI_AD-005	DepTBI	hsa-miR-597-001551	good	27.391	1.00379
TBI_AD-005	DepTBI	hsa-miR-598-001988	good	33.967	7.57979
TBI_AD-005	DepTBI	hsa-miR-615-5p-002353	censor	34	7.61279
TBI_AD-005	DepTBI	hsa-miR-616-002414	censor	34	7.61279
TBI_AD-005	DepTBI	hsa-miR-624-002430	censor	34	7.61279
TBI_AD-005	DepTBI	hsa-miR-625-002431	censor	34	7.61279
TBI_AD-005	DepTBI	hsa-miR-627-001560	censor	34	7.61279
TBI_AD-005	DepTBI	hsa-miR-628-5p-002433	good	29.225	2.83779
TBI_AD-005	DepTBI	hsa-miR-629-002436	censor	34	7.61279
TBI_AD-005	DepTBI	hsa-miR-642-001592	censor	34	7.61279
TBI_AD-005	DepTBI	hsa-miR-651-001604	censor	34	7.61279
TBI_AD-005	DepTBI	hsa-miR-652-002352	censor	34	7.61279
TBI_AD-005	DepTBI	hsa-miR-653-002292	censor	34	7.61279
TBI_AD-005	DepTBI	hsa-miR-654-001611	censor	34	7.61279
TBI_AD-005	DepTBI	hsa-miR-654-3p-002239	censor	34	7.61279
TBI_AD-005	DepTBI	hsa-miR-655-001612	censor	34	7.61279
TBI_AD-005	DepTBI	hsa-miR-671-3p-002322	censor	34	7.61279
TBI_AD-005	DepTBI	hsa-miR-672-002327	censor	34	7.61279
TBI_AD-005	DepTBI	hsa-miR-674-002021	censor	34	7.61279
TBI_AD-005	DepTBI	hsa-miR-708-002341	good	30.855	4.46779
TBI_AD-005	DepTBI	hsa-miR-744-002324	censor	34	7.61279
TBI_AD-005	DepTBI	hsa-miR-758-001990	censor	34	7.61279
TBI_AD-005	DepTBI	hsa-miR-871-002354	censor	34	7.61279
TBI_AD-005	DepTBI	hsa-miR-872-002264	censor	34	7.61279
TBI_AD-005	DepTBI	hsa-miR-873-002356	censor	34	7.61279
TBI_AD-005	DepTBI	hsa-miR-874-002268	censor	34	7.61279
TBI_AD-005	DepTBI	hsa-miR-875-3p-002204	censor	34	7.61279
TBI_AD-005	DepTBI	hsa-miR-876-3p-002225	censor	34	7.61279
TBI_AD-005	DepTBI	hsa-miR-876-5p-002205	censor	34	7.61279
TBI_AD-005	DepTBI	hsa-miR-885-3p-002372	censor	34	7.61279
TBI_AD-005	DepTBI	hsa-miR-885-5p-002296	good	25.574	-0.813213
TBI_AD-005	DepTBI	hsa-miR-886-3p-002194	good	27.784	1.39679
TBI_AD-005	DepTBI	hsa-miR-886-5p-002193	good	31.671	5.28379
TBI_AD-005	DepTBI	hsa-miR-887-002374	censor	34	7.61279
TBI_AD-005	DepTBI	hsa-miR-888-002212	censor	34	7.61279
TBI_AD-005	DepTBI	hsa-miR-889-002202	censor	34	7.61279
TBI_AD-005	DepTBI	hsa-miR-890-002209	censor	34	7.61279
TBI_AD-005	DepTBI	hsa-miR-891a-002191	censor	34	7.61279
TBI_AD-005	DepTBI	hsa-miR-891b-002210	censor	34	7.61279
TBI_AD-005	DepTBI	hsa-miR-892a-002195	censor	34	7.61279
TBI_AD-005	DepTBI	hsa-miR-9-000583	good	27.949	1.56179
TBI_AD-005	DepTBI	hsa-miR-92a-000431	good	28.134	1.74679
TBI_AD-005	DepTBI	hsa-miR-95-000433	censor	34	7.61279
TBI_AD-005	DepTBI	hsa-miR-98-000577	censor	34	7.61279
TBI_AD-005	DepTBI	hsa-miR-99a-000435	good	27.172	0.784787
TBI_AD-005	DepTBI	hsa-miR-99b-000436	good	28.5	2.11279
TBI_AD-005	DepTBI	mmu-miR-129-3p-001184	censor	34	7.61279
TBI_AD-005	DepTBI	mmu-miR-134-001186	censor	34	7.61279
TBI_AD-005	DepTBI	mmu-miR-137-001129	censor	34	7.61279
TBI_AD-005	DepTBI	mmu-miR-140-001187	good	29.828	3.44079
TBI_AD-005	DepTBI	mmu-miR-153-001191	censor	34	7.61279
TBI_AD-005	DepTBI	mmu-miR-187-001193	censor	34	7.61279
TBI_AD-005	DepTBI	mmu-miR-374-5p-001319	good	27.372	0.984787
TBI_AD-005	DepTBI	mmu-miR-379-001138	censor	34	7.61279
TBI_AD-005	DepTBI	mmu-miR-451-001141	good	29.688	3.30079
TBI_AD-005	DepTBI	mmu-miR-491-001630	censor	34	7.61279
TBI_AD-005	DepTBI	mmu-miR-495-001663	censor	34	7.61279
TBI_AD-005	DepTBI	mmu-miR-496-001953	censor	34	7.61279
TBI_AD-005	DepTBI	mmu-miR-499-001352	censor	34	7.61279
TBI_AD-005	DepTBI	mmu-miR-615-001960	censor	34	7.61279
TBI_AD-005	DepTBI	mmu-miR-96-000186	censor	34	7.61279
TBI_AD-005	DepTBI	hsa-miR-214-002306	exclude	NA	NA
TBI_AD-005	DepTBI	hsa-miR-193a-5p-002281	exclude	NA	NA
TBI_AD-005	DepTBI	hsa-miR-132-000457	exclude	NA	NA
TBI_AD-005	DepTBI	hsa-miR-518f-002388	exclude	NA	NA
TBI_AD-005	DepTBI	hsa-miR-363-001271	exclude	NA	NA
TBI_AD-005	DepTBI	hsa-let-7g-002282	exclude	NA	NA
TBI_AD-005	DepTBI	hsa-miR-346-000553	exclude	NA	NA
TBI_AD-005	DepTBI	mmu-miR-93-001090	exclude	NA	NA
TBI_AD-005	DepTBI	hsa-miR-425-5p-001516	exclude	NA	NA
TBI_AD-005	DepTBI	hsa-miR-139-5p-002289	exclude	NA	NA
TBI_AD-005	DepTBI	hsa-miR-149-002255	exclude	NA	NA
TBI_AD-005	DepTBI	hsa-miR-193b-002367	exclude	NA	NA
TBI_AD-005	DepTBI	hsa-miR-486-001278	exclude	NA	NA
TBI_AD-005	DepTBI	hsa-miR-367-000555	exclude	NA	NA
TBI_AD-005	DepTBI	RNU44-001094	exclude	NA	NA
TBI_AD-005	DepTBI	hsa-miR-20b-001014	exclude	NA	NA
TBI_AD-005	DepTBI	hsa-miR-23b-000400	exclude	NA	NA
TBI_AD-005	DepTBI	mmu-miR-124a-001182	exclude	NA	NA
TBI_AD-005	DepTBI	hsa-miR-200a-000502	exclude	NA	NA
TBI_AD-005	DepTBI	hsa-miR-660-001515	exclude	NA	NA
TBI_AD-005	DepTBI	hsa-miR-34a-000426	exclude	NA	NA
TBI_AD-005	DepTBI	hsa-miR-485-3p-001277	exclude	NA	NA
TBI_AD-005	DepTBI	hsa-miR-323-3p-002227	exclude	NA	NA
TBI_AD-005	DepTBI	hsa-miR-636-002088	exclude	NA	NA
TBI_AD-005	DepTBI	hsa-miR-523-002386	exclude	NA	NA
TBI_AD-005	DepTBI	hsa-miR-208-000511	exclude	NA	NA
TBI_AD-005	DepTBI	hsa-let-7d-002283	exclude	NA	NA
TBI_AD-005	DepTBI	hsa-miR-618-001593	exclude	NA	NA
TBI_AD-005	DepTBI	hsa-miR-520g-001121	exclude	NA	NA
TBI_AD-007	ComC	hsa-let-7b-002619	good	26.742	2.39378
TBI_AD-007	ComC	hsa-let-7c-000379	good	27.199	2.85078
TBI_AD-007	ComC	hsa-let-7d-002283	good	28.854	4.50578
TBI_AD-007	ComC	hsa-let-7e-002406	good	26.188	1.83978
TBI_AD-007	ComC	hsa-let-7g-002282	good	27.071	2.72278
TBI_AD-007	ComC	hsa-miR-1-002222	censor	34	9.65178
TBI_AD-007	ComC	hsa-miR-100-000437	good	25.594	1.24578
TBI_AD-007	ComC	hsa-miR-101-002253	censor	34	9.65178
TBI_AD-007	ComC	hsa-miR-103-000439	good	28.18	3.83178
TBI_AD-007	ComC	hsa-miR-105-002167	censor	34	9.65178
TBI_AD-007	ComC	hsa-miR-106a-002169	good	22.818	-1.53022
TBI_AD-007	ComC	hsa-miR-106b-000442	good	27.943	3.59478
TBI_AD-007	ComC	hsa-miR-107-000443	censor	34	9.65178
TBI_AD-007	ComC	hsa-miR-10a-000387	good	29.002	4.65378
TBI_AD-007	ComC	hsa-miR-10b-002218	censor	34	9.65178
TBI_AD-007	ComC	hsa-miR-122-002245	censor	34	9.65178
TBI_AD-007	ComC	hsa-miR-125a-3p-002199	censor	34	9.65178
TBI_AD-007	ComC	hsa-miR-125a-5p-002198	good	32.062	7.71378
TBI_AD-007	ComC	hsa-miR-125b-000449	good	25.475	1.12678
TBI_AD-007	ComC	hsa-miR-126-002228	good	28.182	3.83378
TBI_AD-007	ComC	hsa-miR-127-000452	censor	34	9.65178
TBI_AD-007	ComC	hsa-miR-127-5p-002229	censor	34	9.65178
TBI_AD-007	ComC	hsa-miR-128a-002216	censor	34	9.65178
TBI_AD-007	ComC	hsa-miR-129-000590	censor	34	9.65178
TBI_AD-007	ComC	hsa-miR-130a-000454	good	28.616	4.26778
TBI_AD-007	ComC	hsa-miR-132-000457	good	28.092	3.74378
TBI_AD-007	ComC	hsa-miR-133a-002246	good	30.386	6.03778
TBI_AD-007	ComC	hsa-miR-135a-000460	good	29.872	5.52378
TBI_AD-007	ComC	hsa-miR-135b-002261	censor	34	9.65178
TBI_AD-007	ComC	hsa-miR-136-000592	censor	34	9.65178
TBI_AD-007	ComC	hsa-miR-138-002284	good	33.466	9.11778
TBI_AD-007	ComC	hsa-miR-139-3p-002313	censor	34	9.65178
TBI_AD-007	ComC	hsa-miR-139-5p-002289	censor	34	9.65178
TBI_AD-007	ComC	hsa-miR-140-3p-002234	good	32.681	8.33278
TBI_AD-007	ComC	hsa-miR-141-000463	censor	34	9.65178
TBI_AD-007	ComC	hsa-miR-142-3p-000464	good	24.948	0.599779
TBI_AD-007	ComC	hsa-miR-142-5p-002248	good	29.573	5.22478
TBI_AD-007	ComC	hsa-miR-143-002249	good	28.905	4.55678
TBI_AD-007	ComC	hsa-miR-145-002278	good	28.749	4.40078
TBI_AD-007	ComC	hsa-miR-146a-000468	good	24.184	-0.164221
TBI_AD-007	ComC	hsa-miR-146b-001097	good	24.955	0.606779
TBI_AD-007	ComC	hsa-miR-146b-3p-002361	good	32.331	7.98278
TBI_AD-007	ComC	hsa-miR-147-000469	censor	34	9.65178
TBI_AD-007	ComC	hsa-miR-147b-002262	censor	34	9.65178
TBI_AD-007	ComC	hsa-miR-148a-000470	censor	34	9.65178
TBI_AD-007	ComC	hsa-miR-149-002255	censor	34	9.65178
TBI_AD-007	ComC	hsa-miR-150-000473	good	19.607	-4.74122
TBI_AD-007	ComC	hsa-miR-152-000475	good	27.292	2.94378
TBI_AD-007	ComC	hsa-miR-154-000477	censor	34	9.65178
TBI_AD-007	ComC	hsa-miR-155-002623	good	27.296	2.94778
TBI_AD-007	ComC	hsa-miR-15a-000389	good	30.227	5.87878
TBI_AD-007	ComC	hsa-miR-15b-000390	good	27.497	3.14878
TBI_AD-007	ComC	hsa-miR-16-000391	good	25.349	1.00078
TBI_AD-007	ComC	hsa-miR-17-002308	good	23.329	-1.01922
TBI_AD-007	ComC	hsa-miR-181a-000480	good	28.672	4.32378
TBI_AD-007	ComC	hsa-miR-181c-000482	censor	34	9.65178
TBI_AD-007	ComC	hsa-miR-182-002334	censor	34	9.65178
TBI_AD-007	ComC	hsa-miR-183-002269	censor	34	9.65178
TBI_AD-007	ComC	hsa-miR-184-000485	good	30.04	5.69178
TBI_AD-007	ComC	hsa-miR-185-002271	censor	34	9.65178
TBI_AD-007	ComC	hsa-miR-186-002285	good	28.055	3.70678
TBI_AD-007	ComC	hsa-miR-188-3p-002106	censor	34	9.65178
TBI_AD-007	ComC	hsa-miR-18a-002422	censor	34	9.65178
TBI_AD-007	ComC	hsa-miR-18b-002217	censor	34	9.65178
TBI_AD-007	ComC	hsa-miR-190-000489	censor	34	9.65178
TBI_AD-007	ComC	hsa-miR-191-002299	good	24.923	0.574779
TBI_AD-007	ComC	hsa-miR-192-000491	good	28.226	3.87778
TBI_AD-007	ComC	hsa-miR-193a-3p-002250	censor	34	9.65178
TBI_AD-007	ComC	hsa-miR-193a-5p-002281	good	29.183	4.83478
TBI_AD-007	ComC	hsa-miR-193b-002367	good	30.897	6.54878
TBI_AD-007	ComC	hsa-miR-194-000493	good	24.798	0.449779
TBI_AD-007	ComC	hsa-miR-195-000494	good	28.104	3.75578
TBI_AD-007	ComC	hsa-miR-196b-002215	good	32.475	8.12678
TBI_AD-007	ComC	hsa-miR-197-000497	good	24.619	0.270779
TBI_AD-007	ComC	hsa-miR-198-002273	censor	34	9.65178
TBI_AD-007	ComC	hsa-miR-199a-000498	censor	34	9.65178
TBI_AD-007	ComC	hsa-miR-199a-3p-002304	good	28.948	4.59978
TBI_AD-007	ComC	hsa-miR-199b-000500	censor	34	9.65178
TBI_AD-007	ComC	hsa-miR-19a-000395	good	27.072	2.72378
TBI_AD-007	ComC	hsa-miR-19b-000396	good	22.551	-1.79722
TBI_AD-007	ComC	hsa-miR-200a-000502	censor	34	9.65178
TBI_AD-007	ComC	hsa-miR-202-002363	good	31.945	7.59678
TBI_AD-007	ComC	hsa-miR-203-000507	good	26.042	1.69378
TBI_AD-007	ComC	hsa-miR-204-000508	good	21.098	-3.25022
TBI_AD-007	ComC	hsa-miR-205-000509	good	29.954	5.60578
TBI_AD-007	ComC	hsa-miR-208b-002290	censor	34	9.65178
TBI_AD-007	ComC	hsa-miR-20a-000580	good	23.159	-1.18922
TBI_AD-007	ComC	hsa-miR-20b-001014	good	27.872	3.52378
TBI_AD-007	ComC	hsa-miR-21-000397	good	23.297	-1.05122
TBI_AD-007	ComC	hsa-miR-210-000512	censor	34	9.65178
TBI_AD-007	ComC	hsa-miR-211-000514	censor	34	9.65178
TBI_AD-007	ComC	hsa-miR-212-000515	good	29.431	5.08278
TBI_AD-007	ComC	hsa-miR-216a-002220	censor	34	9.65178
TBI_AD-007	ComC	hsa-miR-216b-002326	censor	34	9.65178
TBI_AD-007	ComC	hsa-miR-217-002337	censor	34	9.65178
TBI_AD-007	ComC	hsa-miR-218-000521	good	30.597	6.24878
TBI_AD-007	ComC	hsa-miR-219-000522	censor	34	9.65178
TBI_AD-007	ComC	hsa-miR-219-1-3p-002095	censor	34	9.65178
TBI_AD-007	ComC	hsa-miR-219-2-3p-002390	censor	34	9.65178
TBI_AD-007	ComC	hsa-miR-22-000398	censor	34	9.65178
TBI_AD-007	ComC	hsa-miR-220-000523	censor	34	9.65178
TBI_AD-007	ComC	hsa-miR-220b-002206	censor	34	9.65178
TBI_AD-007	ComC	hsa-miR-220c-002211	censor	34	9.65178
TBI_AD-007	ComC	hsa-miR-222-002276	good	26.268	1.91978
TBI_AD-007	ComC	hsa-miR-223-002295	good	22.043	-2.30522
TBI_AD-007	ComC	hsa-miR-224-002099	good	29.579	5.23078
TBI_AD-007	ComC	hsa-miR-23a-000399	censor	34	9.65178
TBI_AD-007	ComC	hsa-miR-24-000402	good	23.45	-0.898221
TBI_AD-007	ComC	hsa-miR-25-000403	good	29.103	4.75478
TBI_AD-007	ComC	hsa-miR-26a-000405	good	25.293	0.944779
TBI_AD-007	ComC	hsa-miR-26b-000407	good	26.205	1.85678
[truncated: 41,471 more rows]

## Sheet: Supp.Table.4.Flags
Supplementary Table 4: Amplification Flag Summary By MiRNA And Experimental Group Column N is the factor f used to bin miRNA observations for IT analysis
	ComC			DepTBI			DepC			All Samples			Binning factor f
miRNA Probe	Good	Censor	Exclude	Good	Censor	Exclude	Good	Censor	Exclude	Good	Censor	Exclude
hsa-miR-145-002278	52	0	0	45	0	0	18	0	0	115	0	0	0.38
hsa-miR-146a-000468	52	0	0	45	0	0	18	0	0	115	0	0	0.42
hsa-miR-146b-001097	52	0	0	45	0	0	18	0	0	115	0	0	0.35
hsa-miR-150-000473	52	0	0	45	0	0	18	0	0	115	0	0	0.4
hsa-miR-186-002285	52	0	0	45	0	0	18	0	0	115	0	0	0.4
hsa-miR-191-002299	52	0	0	45	0	0	18	0	0	115	0	0	0.36
hsa-miR-197-000497	52	0	0	45	0	0	18	0	0	115	0	0	0.46
hsa-miR-19b-000396	52	0	0	45	0	0	18	0	0	115	0	0	0.37
hsa-miR-204-000508	52	0	0	45	0	0	18	0	0	115	0	0	0.5
hsa-miR-20a-000580	52	0	0	45	0	0	18	0	0	115	0	0	0.35
hsa-miR-222-002276	52	0	0	45	0	0	18	0	0	115	0	0	0.43
hsa-miR-223-002295	52	0	0	45	0	0	18	0	0	115	0	0	0.37
hsa-miR-30b-000602	52	0	0	45	0	0	18	0	0	115	0	0	0.53
hsa-miR-30c-000419	52	0	0	45	0	0	18	0	0	115	0	0	0.43
hsa-miR-320-002277	52	0	0	45	0	0	18	0	0	115	0	0	0.55
hsa-miR-342-3p-002260	52	0	0	45	0	0	18	0	0	115	0	0	0.46
hsa-miR-483-5p-002338	52	0	0	45	0	0	18	0	0	115	0	0	0.38
hsa-miR-21-000397	51	0	1	45	0	0	18	0	0	114	0	1	0.32
hsa-miR-484-001821	51	0	1	45	0	0	18	0	0	114	0	1	0.37
hsa-miR-125b-000449	52	0	0	44	1	0	18	0	0	114	1	0	0.41
hsa-miR-142-3p-000464	51	1	0	45	0	0	18	0	0	114	1	0	0.5
hsa-miR-155-002623	52	0	0	44	1	0	18	0	0	114	1	0	0.34
hsa-miR-16-000391	51	1	0	45	0	0	18	0	0	114	1	0	0.4
hsa-miR-24-000402	51	1	0	45	0	0	18	0	0	114	1	0	0.42
hsa-miR-29a-002112	51	1	0	45	0	0	18	0	0	114	1	0	0.43
hsa-miR-92a-000431	52	0	0	45	0	0	17	1	0	114	1	0	0.42
hsa-miR-100-000437	50	2	0	45	0	0	18	0	0	113	2	0	0.38
hsa-miR-19a-000395	51	1	0	44	1	0	18	0	0	113	2	0	0.49
hsa-miR-574-3p-002349	51	1	0	45	0	0	17	1	0	113	2	0	0.3
mmu-miR-140-001187	52	0	0	43	2	0	18	0	0	113	2	0	0.43
hsa-miR-26a-000405	50	2	0	44	1	0	18	0	0	112	3	0	0.35
hsa-let-7b-002619	50	1	1	43	0	2	18	0	0	111	1	3	0.37
hsa-miR-99a-000435	48	2	2	45	0	0	18	0	0	111	2	2	0.4
hsa-miR-203-000507	49	3	0	45	0	0	17	1	0	111	4	0	0.33
hsa-let-7c-000379	49	3	0	43	2	0	18	0	0	110	5	0	0.37
hsa-miR-328-000543	49	3	0	43	2	0	18	0	0	110	5	0	0.32
hsa-miR-365-001020	50	2	0	42	3	0	18	0	0	110	5	0	0.45
hsa-miR-374-000563	50	2	0	44	1	0	16	2	0	110	5	0	0.48
hsa-miR-20b-001014	50	0	2	41	3	1	18	0	0	109	3	3	0.37
hsa-miR-26b-000407	49	3	0	43	2	0	17	1	0	109	6	0	0.46
hsa-miR-143-002249	47	4	1	43	1	1	18	0	0	108	5	2	0.5
hsa-miR-331-000545	48	4	0	42	3	0	18	0	0	108	7	0	0.29
hsa-miR-335-000546	50	2	0	41	4	0	17	1	0	108	7	0	0.47
hsa-miR-28-3p-002446	45	4	3	45	0	0	17	1	0	107	5	3	0.36
hsa-miR-126-002228	48	4	0	43	2	0	16	2	0	107	8	0	0.37
hsa-miR-886-3p-002194	50	2	0	43	2	0	14	4	0	107	8	0	0.42
hsa-miR-106a-002169	45	0	7	42	0	3	18	0	0	105	0	10	0.34
hsa-miR-886-5p-002193	48	3	1	41	4	0	14	4	0	103	11	1	0.42
hsa-miR-152-000475	41	11	0	43	2	0	18	0	0	102	13	0	0.46
hsa-miR-106b-000442	44	7	1	40	5	0	17	1	0	101	13	1	0.42
hsa-miR-195-000494	44	8	0	39	6	0	18	0	0	101	14	0	0.51
hsa-miR-133a-002246	41	4	7	42	3	0	17	0	1	100	7	8	0.25
hsa-miR-17-002308	43	0	9	40	0	5	16	0	2	99	0	16	0.34
hsa-miR-29c-000587	45	7	0	38	7	0	16	2	0	99	16	0	0.44
hsa-miR-132-000457	42	6	4	40	4	1	16	0	2	98	10	7	0.52
hsa-miR-518d-001159	46	0	6	37	0	8	14	0	4	97	0	18	0.39
hsa-miR-489-002358	42	8	2	41	3	1	14	4	0	97	15	3	0.46
hsa-miR-532-3p-002355	45	7	0	36	8	1	16	2	0	97	17	1	0.47
hsa-miR-454-002323	42	9	1	37	8	0	16	2	0	95	19	1	0.3
hsa-miR-99b-000436	40	12	0	40	5	0	15	3	0	95	20	0	0.45
hsa-miR-345-002186	42	8	2	34	8	3	18	0	0	94	16	5	0.56
hsa-miR-10a-000387	41	11	0	37	8	0	16	2	0	94	21	0	0.56
hsa-miR-199a-3p-002304	38	7	7	40	4	1	15	1	2	93	12	10	0.45
hsa-miR-193a-5p-002281	40	6	6	36	5	4	16	1	1	92	12	11	0.31
hsa-miR-25-000403	41	11	0	37	8	0	14	4	0	92	23	0	0.45
hsa-miR-532-001518	38	8	6	38	5	2	14	2	2	90	15	10	0.5
hsa-miR-193b-002367	38	13	1	36	7	2	15	3	0	89	23	3	0.53
hsa-let-7d-002283	39	5	8	34	2	9	15	0	3	88	7	20	0.45
hsa-miR-27a-000408	38	14	0	34	11	0	15	3	0	87	28	0	0.56
hsa-let-7e-002406	37	1	14	32	0	13	16	0	2	85	1	29	0.37
hsa-miR-15b-000390	41	10	1	31	13	1	13	3	2	85	26	4	0.52
mmu-miR-451-001141	36	16	0	33	12	0	13	5	0	82	33	0	0.62
hsa-miR-28-000411	36	16	0	30	15	0	15	3	0	81	34	0	0.47
hsa-miR-218-000521	37	15	0	29	16	0	14	4	0	80	35	0	0.58
hsa-let-7g-002282	34	5	13	30	4	11	15	0	3	79	9	27	0.41
hsa-miR-885-5p-002296	38	4	10	31	3	11	10	4	4	79	11	25	0.4
hsa-miR-548c-001590	38	13	1	32	9	4	6	12	0	76	34	5	0.47
hsa-miR-125a-5p-002198	30	22	0	30	15	0	16	2	0	76	39	0	0.51
mmu-miR-93-001090	30	3	19	30	1	14	13	0	5	73	4	38	0.35
mmu-miR-374-5p-001319	34	11	7	25	10	10	14	3	1	73	24	18	0.48
hsa-miR-34c-000428	29	22	1	30	15	0	13	4	1	72	41	2	0.46
hsa-miR-135a-000460	28	24	0	29	16	0	14	4	0	71	44	0	0.52
hsa-miR-130a-000454	28	13	11	30	10	5	11	1	6	69	24	22	0.56
hsa-miR-548a-001538	38	13	1	21	23	1	9	9	0	68	45	2	0.46
hsa-miR-597-001551	36	8	8	24	12	9	7	5	6	67	25	23	0.58
hsa-miR-181a-000480	25	16	11	27	14	4	15	2	1	67	32	16	0.52
hsa-miR-140-3p-002234	31	21	0	23	22	0	13	5	0	67	48	0	0.42
hsa-miR-148a-000470	26	24	2	29	16	0	11	7	0	66	47	2	0.67
hsa-miR-27b-000409	25	26	1	29	16	0	12	6	0	66	48	1	0.62
hsa-miR-340-002258	30	21	1	23	22	0	13	5	0	66	48	1	0.45
hsa-miR-301-000528	28	24	0	24	21	0	12	6	0	64	51	0	0.45
hsa-miR-590-5p-001984	25	27	0	28	17	0	11	7	0	64	51	0	0.49
hsa-miR-192-000491	28	24	0	26	19	0	9	9	0	63	52	0	0.61
hsa-miR-212-000515	24	15	13	30	11	4	8	8	2	62	34	19	0.6
hsa-miR-142-5p-002248	27	25	0	27	18	0	8	10	0	62	53	0	0.45
hsa-miR-375-000564	25	27	0	24	21	0	13	5	0	62	53	0	0.61
hsa-miR-376c-002122	25	27	0	24	21	0	12	6	0	61	54	0	0.53
hsa-miR-708-002341	29	21	2	24	17	4	7	10	1	60	48	7	0.48
hsa-miR-127-000452	19	33	0	26	19	0	12	6	0	57	58	0	0.54
hsa-miR-214-002306	21	14	17	23	5	17	10	2	6	54	21	40	0.36
hsa-miR-324-3p-002161	18	33	1	23	17	5	9	8	1	50	58	7	0.49
hsa-miR-101-002253	21	31	0	19	26	0	10	8	0	50	65	0	0.52
hsa-miR-520b-001116	20	27	5	23	19	3	6	11	1	49	57	9	0.44
hsa-miR-34a-000426	17	0	35	18	0	27	11	0	7	46	0	69	0.38
hsa-miR-628-5p-002433	21	2	29	18	2	25	7	3	8	46	7	62	0.31
hsa-miR-95-000433	18	34	0	21	24	0	7	11	0	46	69	0	0.43
hsa-miR-29b-000413	20	32	0	17	28	0	7	11	0	44	71	0	0.49
hsa-miR-361-000554	17	34	1	15	30	0	9	8	1	41	72	2	0.48
hsa-miR-410-001274	18	31	3	16	26	3	6	11	1	40	68	7	0.44
hsa-miR-194-000493	15	0	37	20	1	24	4	0	14	39	1	75	0.38
hsa-miR-494-002365	15	32	5	15	22	8	9	6	3	39	60	16	0.44
hsa-miR-130b-000456	15	29	8	19	22	4	5	10	3	39	61	15	0.52
hsa-miR-9-000583	18	18	16	14	14	17	6	4	8	38	36	41	0.55
hsa-miR-103-000439	19	19	14	11	16	18	8	6	4	38	41	36	0.59
hsa-miR-511-001111	16	36	0	16	29	0	6	12	0	38	77	0	0.45
hsa-miR-598-001988	16	34	2	16	28	1	5	12	1	37	74	4	0.43
hsa-miR-660-001515	14	8	30	15	6	24	7	4	7	36	18	61	0.55
hsa-miR-376a-000565	14	36	2	14	29	2	8	10	0	36	75	4	0.44
hsa-miR-1-002222	11	41	0	16	28	1	9	9	0	36	78	1	0.38
hsa-miR-296-000527	16	31	5	16	26	3	3	13	2	35	70	10	0.5
hsa-miR-196b-002215	13	37	2	13	32	0	9	8	1	35	77	3	0.42
hsa-miR-205-000509	12	40	0	17	28	0	6	12	0	35	80	0	0.39
hsa-miR-31-002279	12	12	28	13	15	17	9	3	6	34	30	51	0.48
hsa-miR-148b-000471	18	29	5	10	29	6	6	11	1	34	69	12	0.47
hsa-miR-362-001273	11	41	0	9	36	0	11	7	0	31	84	0	0.38
hsa-miR-423-5p-002340	13	26	13	13	19	13	4	9	5	30	54	31	0.56
hsa-miR-502-3p-002083	8	44	0	18	27	0	3	15	0	29	86	0	0.4
hsa-miR-433-001028	8	30	14	14	22	9	6	7	5	28	59	28	0.45
hsa-miR-224-002099	11	35	6	15	25	5	2	9	7	28	69	18	0.44
hsa-miR-539-001286	10	41	1	10	33	2	6	12	0	26	86	3	0.37
mmu-miR-491-001630	10	29	13	9	27	9	6	8	4	25	64	26	0.5
hsa-miR-200c-002300	10	23	19	12	14	19	2	6	10	24	43	48	0.45
mmu-miR-124a-001182	11	34	7	11	25	9	2	11	5	24	70	21	0.46
hsa-miR-452-002329	6	45	1	13	31	1	4	13	1	23	89	3	0.37
hsa-miR-184-000485	11	40	1	7	38	0	5	13	0	23	91	1	0.35
hsa-miR-642-001592	9	43	0	10	35	0	4	14	0	23	92	0	0.42
hsa-miR-339-3p-002184	5	33	14	10	21	14	7	7	4	22	61	32	0.44
hsa-miR-125a-3p-002199	8	42	2	9	36	0	3	14	1	20	92	3	0.37
hsa-miR-221-000524	6	12	34	7	9	29	6	3	9	19	24	72	0.67
mmu-miR-495-001663	6	36	10	8	24	13	5	8	5	19	68	28	0.49
hsa-miR-136-000592	7	43	2	7	34	4	5	12	1	19	89	7	0.22
hsa-miR-135b-002261	6	43	3	8	36	1	5	12	1	19	91	5	0.28
hsa-miR-652-002352	8	37	7	9	29	7	1	16	1	18	82	15	0.32
hsa-miR-128a-002216	7	43	2	8	36	1	3	12	3	18	91	6	0.32
hsa-miR-363-001271	7	1	44	7	3	35	3	1	14	17	5	93	0.48
hsa-miR-139-5p-002289	4	29	19	11	20	14	2	8	8	17	57	41	0.54
hsa-miR-23b-000400	7	34	11	7	25	13	3	10	5	17	69	29	0.34
hsa-miR-141-000463	8	44	0	7	35	3	2	16	0	17	95	3	0.34
hsa-miR-362-3p-002117	2	50	0	12	33	0	2	16	0	16	99	0	0.4
hsa-miR-424-000604	7	45	0	5	40	0	4	14	0	16	99	0	0.37
mmu-miR-129-3p-001184	5	35	12	7	25	13	3	6	9	15	66	34	0.53
hsa-miR-133b-002247	6	40	6	6	29	10	3	10	5	15	79	21	0.34
hsa-miR-449-001030	4	47	1	7	38	0	4	14	0	15	99	1	0.44
hsa-miR-411-001610	7	45	0	3	42	0	5	13	0	15	100	0	0.45
hsa-miR-548c-5p-002429	8	44	0	4	41	0	3	15	0	15	100	0	0.48
hsa-miR-202-002363	5	37	10	6	35	4	3	14	1	14	86	15	0.34
hsa-miR-744-002324	4	48	0	5	40	0	4	14	0	13	102	0	0.43
hsa-miR-548b-5p-002408	7	42	3	3	41	1	2	16	0	12	99	4	0.48
hsa-miR-517c-001153	5	46	1	4	41	0	3	14	1	12	101	2	0.25
hsa-miR-671-3p-002322	4	48	0	4	41	0	4	14	0	12	103	0	0.41
hsa-miR-15a-000389	7	38	7	3	36	6	1	12	5	11	86	18	0.43
hsa-miR-190-000489	8	43	1	2	43	0	1	17	0	11	103	1	0.45
hsa-miR-500-002428	5	45	2	3	35	7	2	14	2	10	94	11	0.38
hsa-miR-122-002245	1	49	2	5	36	4	4	13	1	10	98	7	0.39
hsa-miR-455-001280	2	48	2	4	38	3	4	12	2	10	98	7	0.28
hsa-miR-138-002284	4	48	0	4	41	0	2	16	0	10	105	0	0.41
hsa-miR-323-3p-002227	3	0	49	4	2	39	2	1	15	9	3	103	0.43
hsa-miR-146b-3p-002361	5	46	1	2	43	0	2	16	0	9	105	1	0.43
hsa-miR-324-5p-000539	5	47	0	2	43	0	2	16	0	9	106	0	0.39
hsa-miR-625-002431	2	50	0	3	42	0	4	14	0	9	106	0	0.41
hsa-miR-518f-002388	4	0	48	4	0	41	0	0	18	8	0	107	0.37
hsa-miR-487b-001285	4	47	1	3	40	2	1	17	0	8	104	3	0.4
hsa-miR-429-001024	4	48	0	2	43	0	2	16	0	8	107	0	0.4
hsa-miR-449b-001608	2	50	0	1	44	0	5	13	0	8	107	0	0.32
hsa-miR-618-001593	4	3	45	3	2	40	0	4	14	7	9	99	0.36
hsa-miR-367-000555	2	29	21	4	27	14	1	6	11	7	62	46	0.37
hsa-miR-185-002271	3	40	9	3	30	12	1	14	3	7	84	24	0.41
hsa-miR-520d-5p-002393	4	38	10	2	37	6	1	15	2	7	90	18	0.47
hsa-miR-32-002109	4	46	2	3	38	4	0	17	1	7	101	7	0.21
hsa-miR-548d-5p-002237	4	44	4	2	41	2	0	16	2	6	101	8	0.47
hsa-miR-338-3p-002252	1	47	4	4	41	0	1	15	2	6	103	6	0.3
hsa-miR-519a-002415	2	48	2	3	38	4	1	17	0	6	103	6	0.21
hsa-miR-422a-002297	3	48	1	3	40	2	0	18	0	6	106	3	0.39
hsa-miR-502-001109	3	48	1	2	43	0	1	17	0	6	108	1	0.41
hsa-miR-302a-000529	1	9	42	3	11	31	1	2	15	5	22	88	0.41
hsa-miR-636-002088	2	14	36	2	15	28	1	6	11	5	35	75	0.37
hsa-miR-219-000522	4	39	9	1	38	6	0	16	2	5	93	17	0.38
hsa-miR-517a-002402	2	46	4	3	39	3	0	17	1	5	102	8	0.31
hsa-miR-199b-000500	2	49	1	2	42	1	1	17	0	5	108	2	0.39
hsa-miR-301b-002392	3	49	0	0	45	0	2	16	0	5	110	0	0.43
hsa-miR-576-3p-002351	1	51	0	2	43	0	2	16	0	5	110	0	0.4
hsa-miR-523-002386	0	5	47	3	6	36	1	2	15	4	13	98	0.37
hsa-miR-486-001278	2	27	23	2	18	25	0	6	12	4	51	60	0.52
hsa-miR-542-3p-001284	3	46	3	1	42	2	0	15	3	4	103	8	0.31
hsa-miR-147-000469	3	49	0	1	43	1	0	17	1	4	109	2	0.42
hsa-miR-107-000443	2	50	0	1	44	0	1	17	0	4	111	0	0.42
hsa-miR-381-000571	2	50	0	1	44	0	1	17	0	4	111	0	0.39
hsa-miR-485-3p-001277	1	9	42	1	7	37	1	3	14	3	19	93	0.48
hsa-miR-215-000518	0	39	13	2	30	13	1	14	3	3	83	29	0.35
hsa-miR-518b-001156	1	38	13	2	38	5	0	14	4	3	90	22	0.31
hsa-miR-10b-002218	1	47	4	2	36	7	0	14	4	3	97	15	0.34
hsa-miR-450b-5p-002207	2	47	3	1	41	3	0	16	2	3	104	8	0.39
hsa-miR-655-001612	0	52	0	3	41	1	0	17	1	3	110	2	0.36
mmu-miR-379-001138	0	51	1	2	42	1	1	17	0	3	110	2	0.28
hsa-miR-337-5p-002156	2	49	1	0	45	0	1	17	0	3	111	1	0.36
hsa-miR-329-001101	1	51	0	1	44	0	1	17	0	3	112	0	0.42
hsa-miR-448-001029	1	51	0	2	43	0	0	18	0	3	112	0	0.41
hsa-miR-488-002357	1	51	0	1	44	0	1	17	0	3	112	0	0.4
hsa-miR-545-002267	3	49	0	0	45	0	0	18	0	3	112	0	0.37
hsa-miR-589-002409	1	51	0	2	43	0	0	18	0	3	112	0	0.43
mmu-miR-134-001186	2	45	5	0	38	7	0	14	4	2	97	16	0.38
hsa-miR-181c-000482	0	50	2	2	38	5	0	17	1	2	105	8	0.43
hsa-miR-519d-002403	0	48	4	1	41	3	1	16	1	2	105	8	0.26
hsa-miR-455-3p-002244	1	48	3	1	41	3	0	17	1	2	106	7	0.4
hsa-miR-522-002413	1	49	2	1	43	1	0	15	3	2	107	6	0.23
hsa-miR-193a-3p-002250	2	48	2	0	43	2	0	18	0	2	109	4	0.41
hsa-miR-551b-001535	0	52	0	2	40	3	0	17	1	2	109	4	0.33
hsa-miR-629-002436	1	50	1	0	45	0	1	17	0	2	112	1	0.38
hsa-miR-518e-002395	1	51	0	1	44	0	0	18	0	2	113	0	0.41
hsa-miR-579-002398	1	51	0	1	44	0	0	18	0	2	113	0	0.4
hsa-miR-654-3p-002239	0	52	0	2	43	0	0	18	0	2	113	0	0.42
hsa-miR-302c-000533	1	13	38	0	13	32	0	3	15	1	29	85	0.4
hsa-miR-149-002255	1	25	26	0	16	29	0	5	13	1	46	68	0.61
hsa-miR-509-5p-002235	1	41	10	0	35	10	0	18	0	1	94	20	0.29
hsa-miR-758-001990	1	44	7	0	39	6	0	15	3	1	98	16	0.32
hsa-miR-18a-002422	1	47	4	0	41	4	0	17	1	1	105	9	0.41
hsa-miR-299-5p-000600	1	48	3	0	41	4	0	16	2	1	105	9	0.39
hsa-miR-198-002273	0	49	3	1	43	1	0	17	1	1	109	5	0.31
hsa-miR-501-3p-002435	1	48	3	0	43	2	0	18	0	1	109	5	0.39
hsa-miR-105-002167	0	52	0	1	43	1	0	18	0	1	113	1	0.47
hsa-miR-220-000523	1	51	0	0	45	0	0	17	1	1	113	1	0.4
hsa-miR-220b-002206	1	50	1	0	45	0	0	18	0	1	113	1	0.41
hsa-miR-515-5p-001112	0	52	0	1	43	1	0	18	0	1	113	1	0.42
hsa-miR-182-002334	1	51	0	0	45	0	0	18	0	1	114	0	0.46
hsa-miR-216b-002326	1	51	0	0	45	0	0	18	0	1	114	0	0.46
hsa-miR-372-000560	0	52	0	1	44	0	0	18	0	1	114	0	0.41
hsa-miR-450a-002303	1	51	0	0	45	0	0	18	0	1	114	0	0.46
hsa-miR-520f-001120	1	51	0	0	45	0	0	18	0	1	114	0	0.44
hsa-miR-542-5p-002240	0	52	0	1	44	0	0	18	0	1	114	0	0.46
hsa-miR-425-5p-001516	0	4	48	0	2	43	0	1	17	0	7	108	0.33
hsa-miR-208-000511	0	8	44	0	5	40	0	2	16	0	15	100	0.4
hsa-miR-346-000553	0	4	48	0	7	38	0	5	13	0	16	99	0.47
hsa-miR-302b-000531	0	23	29	0	25	20	0	7	11	0	55	60	0.41
hsa-let-7a-000377	0	32	20	0	28	17	0	7	11	0	67	48	0.43
hsa-miR-211-000514	0	28	24	0	30	15	0	14	4	0	72	43	0.58
hsa-miR-23a-000399	0	36	16	0	28	17	0	10	8	0	74	41	0.42
hsa-miR-200a-000502	0	35	17	0	30	15	0	14	4	0	79	36	0.51
hsa-miR-382-000572	0	41	11	0	37	8	0	11	7	0	89	26	0.31
hsa-miR-627-001560	0	39	13	0	36	9	0	14	4	0	89	26	0.37
hsa-miR-200b-002251	0	44	8	0	35	10	0	14	4	0	93	22	0.23
hsa-miR-342-5p-002147	0	46	6	0	37	8	0	14	4	0	97	18	0.49
hsa-miR-129-000590	0	48	4	0	40	5	0	13	5	0	101	14	0.43
hsa-miR-512-3p-001823	0	46	6	0	40	5	0	16	2	0	102	13	0.24
hsa-let-7f-000382	0	47	5	0	38	7	0	18	0	0	103	12	0.38
hsa-miR-139-3p-002313	0	49	3	0	40	5	0	14	4	0	103	12	0.39
hsa-miR-210-000512	0	48	4	0	40	5	0	15	3	0	103	12	0.34
hsa-miR-377-000566	0	47	5	0	39	6	0	17	1	0	103	12	0.38
hsa-miR-98-000577	0	48	4	0	40	5	0	16	2	0	104	11	0.27
hsa-miR-383-000573	0	50	2	0	38	7	0	17	1	0	105	10	0.43
hsa-miR-525-3p-002385	0	49	3	0	40	5	0	16	2	0	105	10	0.36
mmu-miR-615-001960	0	46	6	0	43	2	0	16	2	0	105	10	0.42
hsa-miR-487a-001279	0	48	4	0	42	3	0	17	1	0	107	8	0.4
hsa-miR-339-5p-002257	0	50	2	0	40	5	0	18	0	0	108	7	0.43
hsa-miR-370-002275	0	49	3	0	44	1	0	15	3	0	108	7	0.38
hsa-miR-505-002089	0	49	3	0	43	2	0	16	2	0	108	7	0.31
hsa-miR-520g-001121	0	52	0	0	41	4	0	16	2	0	109	6	0.26
hsa-miR-888-002212	0	48	4	0	43	2	0	18	0	0	109	6	0.36
hsa-miR-22-000398	0	50	2	0	42	3	0	18	0	0	110	5	0.36
hsa-miR-504-002084	0	50	2	0	42	3	0	18	0	0	110	5	0.4
hsa-miR-874-002268	0	50	2	0	44	1	0	16	2	0	110	5	0.32
hsa-miR-412-001023	0	50	2	0	43	2	0	18	0	0	111	4	0.31
hsa-miR-296-3p-002101	0	50	2	0	44	1	0	18	0	0	112	3	0.47
hsa-miR-331-5p-002233	0	51	1	0	44	1	0	17	1	0	112	3	0.25
hsa-miR-503-001048	0	51	1	0	43	2	0	18	0	0	112	3	0.42
hsa-miR-506-001050	0	50	2	0	44	1	0	18	0	0	112	3	0.35
hsa-miR-520a-001167	0	50	2	0	44	1	0	18	0	0	112	3	0.35
hsa-miR-561-001528	0	51	1	0	43	2	0	18	0	0	112	3	0.42
hsa-miR-674-002021	0	52	0	0	43	2	0	17	1	0	112	3	0.35
hsa-miR-875-3p-002204	0	51	1	0	44	1	0	17	1	0	112	3	0.37
hsa-miR-326-000542	0	52	0	0	44	1	0	17	1	0	113	2	0.46
hsa-miR-486-3p-002093	0	51	1	0	44	1	0	18	0	0	113	2	0.41
hsa-miR-491-3p-002360	0	52	0	0	44	1	0	17	1	0	113	2	0.32
hsa-miR-520a#-001168	0	51	1	0	44	1	0	18	0	0	113	2	0.29
hsa-miR-556-3p-002345	0	52	0	0	43	2	0	18	0	0	113	2	0.32
hsa-miR-582-3p-002399	0	52	0	0	44	1	0	17	1	0	113	2	0.45
hsa-miR-616-002414	0	51	1	0	45	0	0	17	1	0	113	2	0.43
hsa-miR-672-002327	0	51	1	0	45	0	0	17	1	0	113	2	0.26
hsa-miR-871-002354	0	51	1	0	44	1	0	18	0	0	113	2	0.26
mmu-miR-499-001352	0	51	1	0	44	1	0	18	0	0	113	2	0.47
hsa-miR-18b-002217	0	51	1	0	45	0	0	18	0	0	114	1	0.41
hsa-miR-199a-000498	0	52	0	0	45	0	0	17	1	0	114	1	0.43
hsa-miR-219-1-3p-002095	0	52	0	0	44	1	0	18	0	0	114	1	0.46
hsa-miR-219-2-3p-002390	0	52	0	0	44	1	0	18	0	0	114	1	0.46
hsa-miR-325-000540	0	51	1	0	45	0	0	18	0	0	114	1	0.42
hsa-miR-33b-002085	0	51	1	0	45	0	0	18	0	0	114	1	0.42
hsa-miR-384-000574	0	52	0	0	44	1	0	18	0	0	114	1	0.27
hsa-miR-450b-3p-002208	0	51	1	0	45	0	0	18	0	0	114	1	0.33
hsa-miR-493-002364	0	52	0	0	45	0	0	17	1	0	114	1	0.31
hsa-miR-513-5p-002090	0	52	0	0	45	0	0	17	1	0	114	1	0.23
hsa-miR-515-3p-002369	0	52	0	0	45	0	0	17	1	0	114	1	0.27
hsa-miR-518a-5p-002396	0	51	1	0	45	0	0	18	0	0	114	1	0.46
hsa-miR-518c-002401	0	51	1	0	45	0	0	18	0	0	114	1	0.35
hsa-miR-519e-002370	0	52	0	0	44	1	0	18	0	0	114	1	0.44
hsa-miR-521-001122	0	51	1	0	45	0	0	18	0	0	114	1	0.27
hsa-miR-526b-002382	0	52	0	0	45	0	0	17	1	0	114	1	0.41
hsa-miR-548d-001605	0	52	0	0	45	0	0	17	1	0	114	1	0.25
hsa-miR-576-5p-002350	0	52	0	0	44	1	0	18	0	0	114	1	0.42
hsa-miR-651-001604	0	52	0	0	44	1	0	18	0	0	114	1	0.41
hsa-miR-876-3p-002225	0	51	1	0	45	0	0	18	0	0	114	1	0.3
hsa-miR-885-3p-002372	0	52	0	0	45	0	0	17	1	0	114	1	0.4
hsa-miR-127-5p-002229	0	52	0	0	45	0	0	18	0	0	115	0	0.46
hsa-miR-147b-002262	0	52	0	0	45	0	0	18	0	0	115	0	0.46
hsa-miR-154-000477	0	52	0	0	45	0	0	18	0	0	115	0	0.46
hsa-miR-183-002269	0	52	0	0	45	0	0	18	0	0	115	0	0.46
hsa-miR-188-3p-002106	0	52	0	0	45	0	0	18	0	0	115	0	0.46
hsa-miR-208b-002290	0	52	0	0	45	0	0	18	0	0	115	0	0.46
hsa-miR-216a-002220	0	52	0	0	45	0	0	18	0	0	115	0	0.46
hsa-miR-217-002337	0	52	0	0	45	0	0	18	0	0	115	0	0.46
hsa-miR-220c-002211	0	52	0	0	45	0	0	18	0	0	115	0	0.46
hsa-miR-298-002190	0	52	0	0	45	0	0	18	0	0	115	0	0.46
hsa-miR-299-3p-001015	0	52	0	0	45	0	0	18	0	0	115	0	0.46
hsa-miR-330-5p-002230	0	52	0	0	45	0	0	18	0	0	115	0	0.46
hsa-miR-369-3p-000557	0	52	0	0	45	0	0	18	0	0	115	0	0.46
hsa-miR-369-5p-001021	0	52	0	0	45	0	0	18	0	0	115	0	0.46
hsa-miR-371-3p-002124	0	52	0	0	45	0	0	18	0	0	115	0	0.46
hsa-miR-373-000561	0	52	0	0	45	0	0	18	0	0	115	0	0.46
hsa-miR-376b-001102	0	52	0	0	45	0	0	18	0	0	115	0	0.46
hsa-miR-380-3p-000569	0	52	0	0	45	0	0	18	0	0	115	0	0.46
hsa-miR-409-5p-002331	0	52	0	0	45	0	0	18	0	0	115	0	0.46
hsa-miR-431-001979	0	52	0	0	45	0	0	18	0	0	115	0	0.46
hsa-miR-453-002318	0	52	0	0	45	0	0	18	0	0	115	0	0.46
hsa-miR-485-5p-001036	0	52	0	0	45	0	0	18	0	0	115	0	0.46
hsa-miR-490-001037	0	52	0	0	45	0	0	18	0	0	115	0	0.46
hsa-miR-492-001039	0	52	0	0	45	0	0	18	0	0	115	0	0.46
hsa-miR-499-3p-002427	0	52	0	0	45	0	0	18	0	0	115	0	0.46
hsa-miR-501-001047	0	52	0	0	45	0	0	18	0	0	115	0	0.46
hsa-miR-507-001051	0	52	0	0	45	0	0	18	0	0	115	0	0.46
hsa-miR-508-001052	0	52	0	0	45	0	0	18	0	0	115	0	0.46
hsa-miR-508-5p-002092	0	52	0	0	45	0	0	18	0	0	115	0	0.46
hsa-miR-509-3-5p-002155	0	52	0	0	45	0	0	18	0	0	115	0	0.46
hsa-miR-510-002241	0	52	0	0	45	0	0	18	0	0	115	0	0.46
hsa-miR-512-5p-001145	0	52	0	0	45	0	0	18	0	0	115	0	0.46
hsa-miR-516a-5p-002416	0	52	0	0	45	0	0	18	0	0	115	0	0.46
hsa-miR-516b-001150	0	52	0	0	45	0	0	18	0	0	115	0	0.46
hsa-miR-517b-001152	0	52	0	0	45	0	0	18	0	0	115	0	0.46
hsa-miR-518a-3p-002397	0	52	0	0	45	0	0	18	0	0	115	0	0.46
hsa-miR-518d-5p-002389	0	52	0	0	45	0	0	18	0	0	115	0	0.46
hsa-miR-519c-001163	0	52	0	0	45	0	0	18	0	0	115	0	0.46
hsa-miR-520e-001119	0	52	0	0	45	0	0	18	0	0	115	0	0.46
hsa-miR-524-5p-001982	0	52	0	0	45	0	0	18	0	0	115	0	0.46
hsa-miR-525-001174	0	52	0	0	45	0	0	18	0	0	115	0	0.46
hsa-miR-541-002201	0	52	0	0	45	0	0	18	0	0	115	0	0.46
hsa-miR-544-002265	0	52	0	0	45	0	0	18	0	0	115	0	0.46
hsa-miR-548a-5p-002412	0	52	0	0	45	0	0	18	0	0	115	0	0.46
hsa-miR-548b-001541	0	52	0	0	45	0	0	18	0	0	115	0	0.46
hsa-miR-556-5p-002344	0	52	0	0	45	0	0	18	0	0	115	0	0.46
hsa-miR-570-002347	0	52	0	0	45	0	0	18	0	0	115	0	0.46
hsa-miR-582-5p-001983	0	52	0	0	45	0	0	18	0	0	115	0	0.46
hsa-miR-615-5p-002353	0	52	0	0	45	0	0	18	0	0	115	0	0.46
hsa-miR-624-002430	0	52	0	0	45	0	0	18	0	0	115	0	0.46
hsa-miR-653-002292	0	52	0	0	45	0	0	18	0	0	115	0	0.46
hsa-miR-654-001611	0	52	0	0	45	0	0	18	0	0	115	0	0.46
hsa-miR-872-002264	0	52	0	0	45	0	0	18	0	0	115	0	0.46
hsa-miR-873-002356	0	52	0	0	45	0	0	18	0	0	115	0	0.46
hsa-miR-876-5p-002205	0	52	0	0	45	0	0	18	0	0	115	0	0.46
hsa-miR-887-002374	0	52	0	0	45	0	0	18	0	0	115	0	0.46
hsa-miR-889-002202	0	52	0	0	45	0	0	18	0	0	115	0	0.46
hsa-miR-890-002209	0	52	0	0	45	0	0	18	0	0	115	0	0.46
hsa-miR-891a-002191	0	52	0	0	45	0	0	18	0	0	115	0	0.23
hsa-miR-891b-002210	0	52	0	0	45	0	0	18	0	0	115	0	0.46
hsa-miR-892a-002195	0	52	0	0	45	0	0	18	0	0	115	0	0.21
mmu-miR-137-001129	0	52	0	0	45	0	0	18	0	0	115	0	0.46
mmu-miR-153-001191	0	52	0	0	45	0	0	18	0	0	115	0	0.46
mmu-miR-187-001193	0	52	0	0	45	0	0	18	0	0	115	0	0.46
mmu-miR-496-001953	0	52	0	0	45	0	0	18	0	0	115	0	0.46
mmu-miR-96-000186	0	52	0	0	45	0	0	18	0	0	115	0	0.46
hsa-miR-330-000544	0	41	11	0	32	13	0	12	6		85	30	0.41

## Sheet: Supp.Table.5.DE
Supplementary Table 5: Differential Levels Significance determined by log-rank test. Reporting significance (p value) and fold change (FC), and false discovery rate (FDR).
Target miRNA			# Detected /# Assayed			DepTBI vs. ComC			DepC vs. ComC			DepTBI vs. DepC			All Deployed vs. ComC
miRNA Probe	miRBase ID (hsa)	Accession	ComC	DepTBI	DepC	FC	p value	FDR	FC	p value	FDR	FC	p value	FDR	FC	p value	FDR
hsa-miR-548c-001590	miR-548c-3p	MIMAT0003285	38/51	32/41	6/18	0.83 (0.22 - 3.09)	0.7281	0.9983	0.34 (0.10 - 1.12)	0.0003	0.0402	2.42 (0.65 - 9.01)	0.0011	0.0737	0.63 (0.17 - 2.35)	0.0014	0.0625333
hsa-miR-20b-001014	miR-20b-5p	MIMAT0001413	50/50	41/44	18/18	0.50 (0.11 - 2.19)	0.0007	0.0580667	0.43 (0.13 - 1.46)	0.0065	0.344571	1.15 (0.26 - 5.03)	0.7461	0.891598	0.48 (0.12 - 1.94)	0.0005	0.0625333
hsa-miR-132-000457	miR-132-3p	MIMAT0000426	42/48	40/44	16/16	0.88 (0.13 - 6.07)	0.9995	0.9995	2.19 (0.48 - 9.91)	0.0083	0.344571	0.40 (0.06 - 2.77)	0.0067	0.299267	1.12 (0.17 - 7.35)	0.0141	0.18894
hsa-miR-548a-001538	miR-548a-3p	MIMAT0003251	38/51	21/44	9/18	0.50 (0.15 - 1.73)	0.0011	0.0580667	0.39 (0.12 - 1.30)	0.0149	0.344571	1.29 (0.38 - 4.44)	0.7829	0.891598	0.47 (0.14 - 1.58)	0.001	0.0625333
hsa-miR-362-001273	miR-362-5p	MIMAT0000705	11/52	9/45	11/18	0.68 (0.26 - 1.78)	0.3353	0.90766	1.02 (0.31 - 3.41)	0.0155	0.344571	0.66 (0.25 - 1.74)	0.001	0.0737	0.76 (0.26 - 2.22)	0.0021	0.07035
hsa-miR-518d-001159	miR-518d-3p	MIMAT0002864	46/46	37/37	14/14	0.67 (0.26 - 1.76)	0.1063	0.774719	0.51 (0.22 - 1.16)	0.0175	0.344571	1.33 (0.51 - 3.48)	0.1295	0.731381	0.62 (0.25 - 1.57)	0.0269	0.277277
hsa-miR-152-000475	miR-152-3p	MIMAT0000438	41/52	43/45	18/18	1.28 (0.24 - 6.80)	0.1885	0.813416	2.47 (0.76 - 8.06)	0.018	0.344571	0.52 (0.10 - 2.75)	0.0106	0.3551	1.54 (0.31 - 7.55)	0.0128	0.18894
hsa-miR-146a-000468	miR-146a-5p	MIMAT0000449	52/52	45/45	18/18	1.04 (0.30 - 3.55)	0.5436	0.9983	1.14 (0.37 - 3.53)	0.0251	0.3886	0.91 (0.27 - 3.12)	0.303	0.770135	1.06 (0.32 - 3.55)	0.1581	0.840371
hsa-miR-125a-5p-002198	miR-125a-5p	MIMAT0000443	30/52	30/45	16/18	0.90 (0.22 - 3.67)	0.9223	0.9983	1.30 (0.37 - 4.51)	0.0261	0.3886	0.69 (0.17 - 2.83)	0.0152	0.382644	1.00 (0.25 - 3.97)	0.0407	0.389557
hsa-miR-127-000452	miR-127-3p	MIMAT0000446	19/52	26/45	12/18	1.25 (0.22 - 6.98)	0.0676	0.647029	1.23 (0.25 - 6.10)	0.0559	0.74906	1.02 (0.18 - 5.69)	0.6593	0.891598	1.24 (0.23 - 6.66)	0.0903	0.60501
hsa-let-7c-000379	let-7c-5p	MIMAT0000064	49/52	43/45	18/18	0.83 (0.16 - 4.35)	0.655	0.9983	1.55 (0.48 - 4.98)	0.0709	0.833953	0.54 (0.10 - 2.81)	0.054	0.672436	0.99 (0.21 - 4.76)	0.1137	0.663009
hsa-miR-20a-000580	miR-20a-5p	MIMAT0000075	52/52	45/45	18/18	0.55 (0.13 - 2.41)	0.004	0.102733	0.60 (0.16 - 2.32)	0.0787	0.833953	0.91 (0.21 - 4.00)	0.6109	0.889789	0.57 (0.13 - 2.38)	0.0089	0.170371
hsa-miR-1-002222	miR-1-3p	MIMAT0000416	11/52	16/44	9/18	0.97 (0.30 - 3.13)	0.2246	0.813416	1.19 (0.29 - 4.78)	0.0894	0.833953	0.82 (0.25 - 2.64)	0.4933	0.823212	1.03 (0.30 - 3.57)	0.2297	0.840371
hsa-miR-130a-000454	miR-130a-3p	MIMAT0000425	28/41	30/40	11/12	0.79 (0.13 - 4.98)	0.8177	0.9983	1.78 (0.36 - 8.77)	0.0994	0.833953	0.45 (0.07 - 2.81)	0.0234	0.382644	0.95 (0.15 - 5.84)	0.1002	0.639371
hsa-miR-17-002308	miR-17-5p	MIMAT0000070	43/43	40/40	16/16	0.62 (0.22 - 1.81)	0.0336	0.3752	0.61 (0.18 - 2.07)	0.1045	0.833953	1.02 (0.35 - 2.95)	0.8044	0.891598	0.62 (0.21 - 1.87)	0.0565	0.473187
hsa-miR-34c-000428	miR-34c-5p	MIMAT0000686	29/51	30/45	13/17	1.16 (0.16 - 8.12)	0.3365	0.90766	1.69 (0.26 - 11.09)	0.11	0.833953	0.68 (0.10 - 4.80)	0.294	0.770135	1.28 (0.19 - 8.86)	0.2204	0.840371
hsa-miR-197-000497	miR-197-3p	MIMAT0000227	52/52	45/45	18/18	0.66 (0.19 - 2.32)	0.0013	0.0580667	0.71 (0.24 - 2.10)	0.1119	0.833953	0.93 (0.26 - 3.25)	0.2927	0.770135	0.68 (0.20 - 2.26)	0.0031	0.08308
hsa-miR-744-002324	miR-744-5p	MIMAT0004945	4/52	5/45	4/18	0.81 (0.25 - 2.64)	0.568	0.9983	0.81 (0.23 - 2.83)	0.1146	0.833953	1.00 (0.31 - 3.26)	0.295	0.770135	0.81 (0.24 - 2.68)	0.2885	0.840371
hsa-miR-671-3p-002322	miR-671-3p	MIMAT0004819	4/52	4/45	4/18	0.71 (0.25 - 2.02)	0.9949	0.9995	0.69 (0.24 - 2.04)	0.1197	0.833953	1.02 (0.36 - 2.91)	0.1692	0.731381	0.70 (0.25 - 2.02)	0.2732	0.840371
hsa-miR-135a-000460	miR-135a-5p	MIMAT0000428	28/52	29/45	14/18	1.05 (0.19 - 5.87)	0.3865	0.931516	1.36 (0.28 - 6.56)	0.1313	0.833953	0.77 (0.14 - 4.31)	0.485	0.823212	1.13 (0.21 - 6.07)	0.318	0.840371
hsa-miR-345-002186	miR-345-5p	MIMAT0000772	42/50	34/42	18/18	0.74 (0.14 - 3.79)	0.431	0.931516	1.42 (0.51 - 3.92)	0.1378	0.833953	0.52 (0.10 - 2.68)	0.0257	0.382644	0.90 (0.20 - 4.12)	0.1138	0.663009
hsa-miR-375-000564	miR-375	MIMAT0000728	25/52	24/45	13/18	1.01 (0.16 - 6.31)	0.7133	0.9983	1.54 (0.24 - 9.75)	0.1385	0.833953	0.65 (0.10 - 4.10)	0.2096	0.770135	1.14 (0.18 - 7.20)	0.3029	0.840371
hsa-miR-494-002365	miR-494-3p	MIMAT0002816	15/47	15/37	9/15	0.66 (0.17 - 2.60)	0.7572	0.9983	0.90 (0.22 - 3.72)	0.1442	0.833953	0.74 (0.19 - 2.89)	0.2	0.765714	0.72 (0.18 - 2.90)	0.311	0.840371
hsa-miR-374-000563	miR-374a-5p	MIMAT0000727	50/52	44/45	16/18	0.72 (0.12 - 4.19)	0.3219	0.90766	0.55 (0.08 - 3.78)	0.1498	0.833953	1.30 (0.22 - 7.60)	0.3385	0.800784	0.67 (0.11 - 4.02)	0.2484	0.840371
hsa-miR-29c-000587	miR-29c-3p	MIMAT0000681	45/52	38/45	16/18	0.77 (0.20 - 2.98)	0.1364	0.774719	0.64 (0.18 - 2.25)	0.1625	0.833953	1.20 (0.31 - 4.65)	0.9349	0.971858	0.73 (0.20 - 2.73)	0.1933	0.840371
hsa-miR-708-002341	miR-708-5p	MIMAT0004926	29/50	24/41	7/17	0.92 (0.16 - 5.28)	0.9788	0.9983	0.46 (0.08 - 2.52)	0.1681	0.833953	2.01 (0.35 - 11.52)	0.1689	0.731381	0.75 (0.13 - 4.28)	0.3497	0.840371
hsa-miR-652-002352	miR-652-3p	MIMAT0003322	8/45	9/38	1/17	0.76 (0.23 - 2.50)	0.6406	0.9983	0.45 (0.18 - 1.12)	0.1808	0.833953	1.70 (0.51 - 5.62)	0.1065	0.731381	0.64 (0.21 - 1.99)	0.2827	0.840371
hsa-miR-449-001030	miR-449a	MIMAT0001541	4/51	7/45	4/18	0.70 (0.26 - 1.90)	0.3569	0.90766	0.74 (0.21 - 2.57)	0.1872	0.833953	0.95 (0.35 - 2.57)	0.5907	0.87262	0.71 (0.24 - 2.08)	0.4069	0.852277
hsa-miR-24-000402	miR-24-3p	MIMAT0000080	51/52	45/45	18/18	1.05 (0.31 - 3.57)	0.9757	0.9983	1.27 (0.41 - 3.92)	0.1939	0.833953	0.83 (0.24 - 2.82)	0.1071	0.731381	1.10 (0.33 - 3.69)	0.2905	0.840371
hsa-miR-574-3p-002349	miR-574-3p	MIMAT0003239	51/52	45/45	17/18	0.96 (0.26 - 3.55)	0.1223	0.774719	0.59 (0.07 - 4.95)	0.1954	0.833953	1.64 (0.45 - 6.07)	0.4438	0.800784	0.83 (0.17 - 4.04)	0.1957	0.840371
hsa-miR-100-000437	miR-100-5p	MIMAT0000098	50/52	45/45	18/18	0.94 (0.17 - 5.10)	0.7464	0.9983	1.42 (0.41 - 5.00)	0.2007	0.833953	0.66 (0.12 - 3.58)	0.1108	0.731381	1.06 (0.22 - 5.21)	0.3049	0.840371
hsa-miR-296-000527	miR-296-5p	MIMAT0000690	16/47	16/42	3/16	0.64 (0.12 - 3.49)	0.8546	0.9983	0.30 (0.08 - 1.17)	0.2011	0.833953	2.15 (0.39 - 11.69)	0.1558	0.731381	0.52 (0.10 - 2.63)	0.3649	0.843045
hsa-miR-181a-000480	miR-181a-5p	MIMAT0000256	25/41	27/41	15/17	0.81 (0.11 - 5.73)	0.9597	0.9983	1.21 (0.26 - 5.51)	0.2069	0.833953	0.67 (0.09 - 4.75)	0.1051	0.731381	0.91 (0.14 - 5.79)	0.2981	0.840371
hsa-miR-411-001610	miR-411-5p	MIMAT0003329	7/52	3/45	5/18	0.66 (0.24 - 1.80)	0.2191	0.813416	0.82 (0.25 - 2.74)	0.2116	0.833953	0.81 (0.30 - 2.19)	0.0242	0.382644	0.71 (0.24 - 2.06)	0.0831	0.586074
hsa-miR-142-5p-002248	miR-142-5p	MIMAT0000433	27/52	27/45	8/18	0.96 (0.26 - 3.51)	0.5712	0.9983	0.54 (0.17 - 1.76)	0.2311	0.884783	1.78 (0.49 - 6.48)	0.0977	0.731381	0.82 (0.23 - 2.90)	0.2685	0.840371
hsa-miR-212-000515	miR-212-3p	MIMAT0000269	24/39	30/41	8/16	0.88 (0.14 - 5.56)	0.8334	0.9983	0.46 (0.06 - 3.71)	0.2605	0.893631	1.90 (0.30 - 11.95)	0.1802	0.731721	0.74 (0.11 - 4.94)	0.4337	0.852277
hsa-miR-361-000554	miR-361-5p	MIMAT0000703	17/51	15/45	9/17	0.70 (0.13 - 3.87)	0.8841	0.9983	1.11 (0.16 - 7.56)	0.2707	0.893631	0.62 (0.11 - 3.47)	0.1984	0.765714	0.79 (0.13 - 4.70)	0.4228	0.852277
hsa-miR-133a-002246	miR-133a-3p	MIMAT0000427	41/45	42/45	17/17	1.26 (0.22 - 7.10)	0.5181	0.9983	2.11 (0.38 - 11.56)	0.2733	0.893631	0.60 (0.11 - 3.37)	0.5099	0.823212	1.45 (0.25 - 8.23)	0.5332	0.882084
hsa-miR-452-002329	miR-452-5p	MIMAT0001635	6/51	13/44	4/17	0.93 (0.27 - 3.26)	0.054	0.556615	0.74 (0.20 - 2.65)	0.2788	0.893631	1.27 (0.36 - 4.42)	0.663	0.891598	0.87 (0.25 - 3.05)	0.1572	0.840371
hsa-miR-28-000411	miR-28-5p	MIMAT0000085	36/52	30/45	15/18	0.92 (0.14 - 6.12)	0.7356	0.9983	1.31 (0.26 - 6.61)	0.2831	0.893631	0.70 (0.10 - 4.66)	0.1765	0.731721	1.02 (0.16 - 6.32)	0.4059	0.852277
hsa-miR-106a-002169	miR-106a-5p	MIMAT0000103	45/45	42/42	18/18	0.65 (0.22 - 1.92)	0.0879	0.771338	0.61 (0.19 - 1.93)	0.2868	0.893631	1.07 (0.36 - 3.15)	0.6233	0.891598	0.64 (0.21 - 1.92)	0.1931	0.840371
hsa-miR-520b-001116	miR-520b	MIMAT0002843	20/47	23/42	6/17	0.69 (0.18 - 2.59)	0.6893	0.9983	0.37 (0.13 - 1.08)	0.2927	0.893631	1.84 (0.49 - 6.92)	0.1118	0.731381	0.58 (0.16 - 2.04)	0.3598	0.843045
hsa-miR-28-3p-002446	miR-28-3p	MIMAT0004502	45/49	45/45	17/18	1.12 (0.34 - 3.69)	0.349	0.90766	1.06 (0.19 - 5.86)	0.2957	0.893631	1.06 (0.32 - 3.49)	0.559	0.866841	1.10 (0.29 - 4.25)	0.4463	0.852277
hsa-miR-135b-002261	miR-135b-5p	MIMAT0000758	6/49	8/44	5/17	0.67 (0.26 - 1.72)	0.9486	0.9983	0.71 (0.24 - 2.05)	0.2962	0.893631	0.95 (0.37 - 2.43)	0.4297	0.800784	0.68 (0.26 - 1.81)	0.6543	0.94679
hsa-miR-155-002623	miR-155-5p	MIMAT0000646	52/52	44/45	18/18	0.84 (0.19 - 3.73)	0.1276	0.774719	0.80 (0.24 - 2.59)	0.3001	0.893631	1.05 (0.24 - 4.69)	0.9359	0.971858	0.82 (0.20 - 3.37)	0.2852	0.840371
hsa-miR-99a-000435	miR-99a-5p	MIMAT0000097	48/50	45/45	18/18	0.90 (0.18 - 4.50)	0.7696	0.9983	1.25 (0.35 - 4.55)	0.3362	0.913409	0.72 (0.14 - 3.58)	0.1362	0.731381	0.99 (0.21 - 4.59)	0.411	0.852277
hsa-miR-193a-5p-002281	miR-193a-5p	MIMAT0004614	40/46	36/41	16/17	0.85 (0.15 - 4.69)	0.9516	0.9983	1.40 (0.28 - 6.92)	0.3504	0.913409	0.60 (0.11 - 3.34)	0.2864	0.770135	0.98 (0.18 - 5.37)	0.5459	0.883593
hsa-miR-27b-000409	miR-27b-3p	MIMAT0000419	25/51	29/45	12/18	1.12 (0.14 - 9.17)	0.3037	0.90766	1.33 (0.15 - 11.86)	0.3576	0.913409	0.84 (0.10 - 6.89)	0.7643	0.891598	1.18 (0.14 - 9.77)	0.4834	0.863675
hsa-miR-454-002323	miR-454-3p	MIMAT0003885	42/51	37/45	16/18	0.66 (0.14 - 3.07)	0.359	0.90766	0.59 (0.14 - 2.47)	0.3827	0.913409	1.12 (0.24 - 5.21)	0.9232	0.971858	0.64 (0.14 - 2.86)	0.5473	0.883593
hsa-miR-136-000592	miR-136-5p	MIMAT0000448	7/50	7/41	5/17	0.67 (0.29 - 1.53)	0.9807	0.9983	0.72 (0.26 - 2.04)	0.3867	0.913409	0.92 (0.40 - 2.11)	0.4191	0.800784	0.68 (0.28 - 1.68)	0.6029	0.928605
mmu-miR-124a-001182	miR-124-3p	MIMAT0000422	11/45	11/36	2/13	0.85 (0.19 - 3.79)	0.5943	0.9983	0.43 (0.15 - 1.26)	0.4046	0.913409	1.95 (0.44 - 8.73)	0.2571	0.770135	0.71 (0.17 - 2.88)	0.5136	0.868655
hsa-miR-150-000473	miR-150-5p	MIMAT0000451	52/52	45/45	18/18	1.10 (0.26 - 4.77)	0.4126	0.931516	0.91 (0.29 - 2.91)	0.409	0.913409	1.21 (0.28 - 5.21)	0.2633	0.770135	1.05 (0.26 - 4.14)	0.4643	0.852277
hsa-miR-324-3p-002161	miR-324-3p	MIMAT0000762	18/51	23/40	9/17	0.91 (0.23 - 3.55)	0.1221	0.774719	0.74 (0.20 - 2.81)	0.4098	0.913409	1.23 (0.32 - 4.76)	0.6589	0.891598	0.86 (0.23 - 3.29)	0.2867	0.840371
hsa-miR-92a-000431	miR-92a-3p	MIMAT0000092	52/52	45/45	17/18	0.68 (0.17 - 2.65)	0.3022	0.90766	0.65 (0.12 - 3.61)	0.416	0.913409	1.04 (0.27 - 4.06)	0.9699	0.984595	0.67 (0.16 - 2.89)	0.4741	0.858505
hsa-let-7d-002283	let-7d-5p	MIMAT0000065	39/44	34/36	15/15	0.99 (0.25 - 3.97)	0.7968	0.9983	1.02 (0.34 - 3.06)	0.4481	0.913409	0.98 (0.25 - 3.91)	0.4205	0.800784	1.00 (0.27 - 3.69)	0.6963	0.94679
hsa-miR-489-002358	miR-489-3p	MIMAT0002805	42/50	41/44	14/18	0.93 (0.21 - 4.20)	0.8075	0.9983	0.77 (0.11 - 5.55)	0.456	0.913409	1.21 (0.27 - 5.48)	0.6448	0.891598	0.88 (0.17 - 4.55)	0.7639	0.94679
hsa-miR-10a-000387	miR-10a-5p	MIMAT0000253	41/52	37/45	16/18	0.92 (0.14 - 6.05)	0.9211	0.9983	1.20 (0.18 - 7.77)	0.4615	0.913409	0.77 (0.12 - 5.06)	0.701	0.891598	0.99 (0.15 - 6.49)	0.7799	0.94679
hsa-miR-539-001286	miR-539-5p	MIMAT0003163	10/51	10/43	6/18	0.66 (0.21 - 2.13)	0.9244	0.9983	0.60 (0.20 - 1.79)	0.4692	0.913409	1.10 (0.34 - 3.54)	0.5628	0.866841	0.64 (0.21 - 2.02)	0.7814	0.94679
hsa-miR-195-000494	miR-195-5p	MIMAT0000461	44/52	39/45	18/18	1.00 (0.17 - 5.72)	0.6433	0.9983	0.87 (0.20 - 3.78)	0.4726	0.913409	1.15 (0.20 - 6.60)	0.6695	0.891598	0.96 (0.18 - 5.06)	0.732	0.94679
hsa-miR-376a-000565	miR-376a-3p	MIMAT0000729	14/50	14/43	8/18	0.56 (0.15 - 2.17)	0.8779	0.9983	0.70 (0.14 - 3.43)	0.4732	0.913409	0.81 (0.21 - 3.10)	0.3872	0.800784	0.60 (0.15 - 2.50)	0.6976	0.94679
hsa-miR-25-000403	miR-25-3p	MIMAT0000081	41/52	37/45	14/18	0.88 (0.16 - 4.80)	0.9834	0.9983	0.66 (0.12 - 3.63)	0.4749	0.913409	1.33 (0.24 - 7.24)	0.4303	0.800784	0.81 (0.15 - 4.38)	0.7222	0.94679
hsa-miR-30b-000602	miR-30b-5p	MIMAT0000420	52/52	45/45	18/18	0.63 (0.14 - 2.82)	0.0187	0.278422	0.76 (0.22 - 2.60)	0.4784	0.913409	0.82 (0.18 - 3.70)	0.2218	0.770135	0.66 (0.16 - 2.78)	0.0444	0.39664
hsa-miR-205-000509	miR-205-5p	MIMAT0000266	12/52	17/45	6/18	0.90 (0.20 - 3.98)	0.2529	0.868938	0.68 (0.17 - 2.78)	0.4816	0.913409	1.32 (0.30 - 5.84)	0.7576	0.891598	0.83 (0.19 - 3.57)	0.5099	0.868655
hsa-miR-532-001518	miR-532-5p	MIMAT0002888	38/46	38/43	14/16	0.80 (0.17 - 3.78)	0.8162	0.9983	1.27 (0.20 - 7.91)	0.4867	0.913409	0.63 (0.13 - 2.97)	0.4482	0.800784	0.90 (0.17 - 4.68)	0.7216	0.94679
hsa-miR-196b-002215	miR-196b-5p	MIMAT0001080	13/50	13/45	9/17	0.61 (0.19 - 1.98)	0.4586	0.969406	0.64 (0.22 - 1.88)	0.4877	0.913409	0.95 (0.29 - 3.07)	0.1314	0.731381	0.62 (0.20 - 1.95)	0.3079	0.840371
hsa-miR-192-000491	miR-192-5p	MIMAT0000222	28/52	26/45	9/18	0.90 (0.14 - 5.81)	0.8027	0.9983	0.48 (0.09 - 2.60)	0.4933	0.913409	1.88 (0.29 - 12.13)	0.4	0.800784	0.75 (0.12 - 4.63)	0.7063	0.94679
hsa-miR-376c-002122	miR-376c-3p	MIMAT0000720	25/52	24/45	12/18	1.13 (0.19 - 6.80)	0.5632	0.9983	0.78 (0.19 - 3.21)	0.4954	0.913409	1.45 (0.24 - 8.73)	0.7892	0.891598	1.01 (0.19 - 5.49)	0.7504	0.94679
hsa-miR-424-000604	miR-424-5p	MIMAT0001341	7/52	5/45	4/18	0.63 (0.19 - 2.11)	0.6911	0.9983	0.62 (0.18 - 2.07)	0.5002	0.913409	1.02 (0.31 - 3.41)	0.2951	0.770135	0.63 (0.19 - 2.09)	0.5844	0.917277
hsa-miR-598-001988	miR-598-3p	MIMAT0003266	16/50	16/44	5/17	0.78 (0.21 - 2.84)	0.969	0.9983	0.53 (0.17 - 1.61)	0.5046	0.913409	1.48 (0.41 - 5.37)	0.4357	0.800784	0.70 (0.20 - 2.42)	0.7499	0.94679
hsa-miR-15b-000390	miR-15b-5p	MIMAT0000417	41/51	31/44	13/16	0.55 (0.07 - 4.26)	0.1498	0.774719	0.56 (0.09 - 3.55)	0.5069	0.913409	0.98 (0.13 - 7.64)	0.7286	0.891598	0.55 (0.08 - 4.01)	0.3348	0.840371
hsa-miR-548b-5p-002408	miR-548b-5p	MIMAT0004798	7/49	3/44	2/18	0.57 (0.20 - 1.64)	0.2232	0.813416	0.44 (0.19 - 1.04)	0.5101	0.913409	1.29 (0.45 - 3.69)	0.7291	0.891598	0.53 (0.20 - 1.44)	0.3979	0.852277
hsa-miR-126-002228	miR-126-3p	MIMAT0000445	48/52	43/45	16/18	0.91 (0.17 - 5.03)	0.9806	0.9983	0.70 (0.14 - 3.38)	0.5252	0.913409	1.31 (0.24 - 7.20)	0.7308	0.891598	0.85 (0.16 - 4.45)	0.8589	0.94679
hsa-miR-19a-000395	miR-19a-3p	MIMAT0000073	51/52	44/45	18/18	0.74 (0.18 - 3.02)	0.1695	0.811179	1.00 (0.30 - 3.33)	0.5267	0.913409	0.74 (0.18 - 3.03)	0.0969	0.731381	0.80 (0.21 - 3.15)	0.1861	0.840371
hsa-miR-224-002099	miR-224-5p	MIMAT0000281	11/46	15/40	2/11	1.10 (0.19 - 6.40)	0.2119	0.813416	0.46 (0.13 - 1.67)	0.5339	0.913409	2.37 (0.41 - 13.78)	0.1469	0.731381	0.90 (0.17 - 4.85)	0.245	0.840371
mmu-miR-374-5p-001319	miR-374b-5p	MIMAT0004955	34/45	25/35	14/17	0.68 (0.08 - 6.18)	0.4121	0.931516	0.52 (0.09 - 3.21)	0.5471	0.913409	1.31 (0.15 - 11.85)	0.9103	0.971858	0.63 (0.08 - 4.99)	0.6641	0.94679
hsa-miR-26b-000407	miR-26b-5p	MIMAT0000083	49/52	43/45	17/18	0.64 (0.11 - 3.59)	0.1561	0.774719	0.76 (0.16 - 3.71)	0.551	0.913409	0.84 (0.15 - 4.72)	0.5091	0.823212	0.67 (0.12 - 3.62)	0.3462	0.840371
hsa-miR-142-3p-000464	miR-142-3p	MIMAT0000434	51/52	45/45	18/18	0.65 (0.14 - 3.08)	0.195	0.813416	0.79 (0.25 - 2.47)	0.5613	0.913409	0.82 (0.17 - 3.90)	0.3016	0.770135	0.68 (0.16 - 2.94)	0.3805	0.852277
hsa-miR-362-3p-002117	miR-362-3p	MIMAT0004683	2/52	12/45	2/18	0.80 (0.32 - 2.01)	0.0102	0.195257	0.59 (0.26 - 1.31)	0.5661	0.913409	1.37 (0.55 - 3.42)	0.1017	0.731381	0.73 (0.30 - 1.78)	0.0185	0.206583
hsa-miR-203-000507	miR-203a-3p	MIMAT0000264	49/52	45/45	17/18	0.95 (0.20 - 4.42)	0.747	0.9983	0.74 (0.14 - 3.87)	0.568	0.913409	1.29 (0.28 - 6.01)	0.4748	0.823212	0.88 (0.19 - 4.21)	0.7667	0.94679
hsa-miR-30c-000419	miR-30c-5p	MIMAT0000244	52/52	45/45	18/18	0.66 (0.16 - 2.69)	0.0239	0.32026	0.81 (0.23 - 2.84)	0.5724	0.913409	0.81 (0.20 - 3.33)	0.2247	0.770135	0.70 (0.18 - 2.75)	0.0604	0.476094
hsa-miR-143-002249	miR-143-3p	MIMAT0000435	47/51	43/44	18/18	0.96 (0.20 - 4.53)	0.8579	0.9983	1.12 (0.23 - 5.54)	0.5791	0.913409	0.86 (0.18 - 4.05)	0.7302	0.891598	1.01 (0.21 - 4.79)	0.8471	0.94679
hsa-miR-125b-000449	miR-125b-5p	MIMAT0000423	52/52	44/45	18/18	0.78 (0.14 - 4.40)	0.2977	0.90766	1.10 (0.27 - 4.52)	0.5804	0.913409	0.71 (0.13 - 4.00)	0.1423	0.731381	0.86 (0.17 - 4.50)	0.331	0.840371
hsa-miR-484-001821	miR-484	MIMAT0002174	51/51	45/45	18/18	0.79 (0.26 - 2.40)	0.5856	0.9983	0.72 (0.26 - 1.95)	0.5837	0.913409	1.10 (0.36 - 3.35)	0.9858	0.9858	0.77 (0.26 - 2.26)	0.8249	0.94679
hsa-miR-133b-002247	miR-133b	MIMAT0000770	6/46	6/35	3/13	0.75 (0.24 - 2.35)	0.802	0.9983	0.70 (0.22 - 2.26)	0.5891	0.913409	1.08 (0.35 - 3.35)	0.7889	0.891598	0.74 (0.24 - 2.30)	0.8828	0.94679
hsa-miR-202-002363	miR-202-3p	MIMAT0002811	5/42	6/41	3/17	0.75 (0.22 - 2.58)	0.7625	0.9983	0.84 (0.15 - 4.76)	0.593	0.913409	0.89 (0.26 - 3.07)	0.719	0.891598	0.77 (0.19 - 3.13)	0.8468	0.94679
hsa-miR-101-002253	miR-101-3p	MIMAT0000099	21/52	19/45	10/18	0.66 (0.17 - 2.53)	0.682	0.9983	0.76 (0.20 - 2.95)	0.6006	0.913409	0.87 (0.23 - 3.33)	0.3794	0.800784	0.69 (0.18 - 2.64)	0.6842	0.94679
hsa-miR-320-002277	miR-320a	MIMAT0000510	52/52	45/45	18/18	0.85 (0.23 - 3.05)	0.8961	0.9983	0.89 (0.29 - 2.78)	0.6054	0.913409	0.95 (0.26 - 3.41)	0.8783	0.962294	0.86 (0.25 - 2.97)	0.9588	0.984044
hsa-miR-532-3p-002355	miR-532-3p	MIMAT0004780	45/52	36/44	16/18	0.78 (0.17 - 3.53)	0.3915	0.931516	1.04 (0.28 - 3.87)	0.6087	0.913409	0.75 (0.17 - 3.40)	0.2259	0.770135	0.85 (0.20 - 3.66)	0.4639	0.852277
hsa-miR-141-000463	miR-141-3p	MIMAT0000432	8/52	7/42	2/18	0.68 (0.19 - 2.48)	0.9445	0.9983	0.48 (0.16 - 1.49)	0.615	0.913409	1.42 (0.39 - 5.13)	0.5738	0.867989	0.62 (0.18 - 2.13)	0.8537	0.94679
hsa-miR-517c-001153	miR-517c-3p	MIMAT0002866	5/51	4/45	3/17	0.62 (0.26 - 1.52)	0.6376	0.9983	0.61 (0.23 - 1.61)	0.6167	0.913409	1.01 (0.42 - 2.47)	0.3619	0.800784	0.62 (0.25 - 1.54)	0.6693	0.94679
hsa-let-7b-002619	let-7b-5p	MIMAT0000063	50/51	43/43	18/18	0.96 (0.23 - 3.98)	0.9071	0.9983	0.93 (0.26 - 3.36)	0.6203	0.913409	1.03 (0.25 - 4.30)	0.4249	0.800784	0.95 (0.24 - 3.78)	0.7919	0.94679
hsa-miR-365-001020	miR-365a-3p	MIMAT0000710	50/52	42/45	18/18	0.76 (0.15 - 3.86)	0.0921	0.771338	0.77 (0.23 - 2.52)	0.6349	0.920827	0.99 (0.20 - 5.02)	0.2902	0.770135	0.76 (0.17 - 3.44)	0.1638	0.840371
hsa-miR-148b-000471	miR-148b-3p	MIMAT0000759	18/47	10/39	6/17	0.42 (0.10 - 1.74)	0.1382	0.774719	0.48 (0.10 - 2.41)	0.6582	0.920827	0.87 (0.21 - 3.60)	0.4965	0.823212	0.44 (0.10 - 1.93)	0.3261	0.840371
hsa-miR-184-000485	miR-184	MIMAT0000454	11/51	7/45	5/18	0.59 (0.16 - 2.17)	0.4205	0.931516	0.66 (0.14 - 3.09)	0.6656	0.920827	0.89 (0.24 - 3.27)	0.2658	0.770135	0.61 (0.16 - 2.40)	0.5186	0.868655
hsa-miR-128a-002216	miR-128-3p	MIMAT0000424	7/50	8/44	3/15	0.79 (0.21 - 3.01)	0.6594	0.9983	0.65 (0.19 - 2.24)	0.6704	0.920827	1.22 (0.32 - 4.61)	0.9273	0.971858	0.75 (0.21 - 2.75)	0.875	0.94679
hsa-miR-186-002285	miR-186-5p	MIMAT0000456	52/52	45/45	18/18	0.83 (0.23 - 2.98)	0.1906	0.813416	0.98 (0.35 - 2.81)	0.6797	0.920827	0.84 (0.23 - 3.03)	0.1532	0.731381	0.87 (0.26 - 2.96)	0.262	0.840371
hsa-miR-502-3p-002083	miR-502-3p	MIMAT0004775	8/52	18/45	3/18	1.01 (0.33 - 3.08)	0.0141	0.236175	0.56 (0.22 - 1.40)	0.6821	0.920827	1.80 (0.59 - 5.50)	0.0552	0.672436	0.85 (0.29 - 2.50)	0.0165	0.201
hsa-miR-204-000508	miR-204-5p	MIMAT0000265	52/52	45/45	18/18	0.77 (0.20 - 3.02)	0.152	0.774719	0.81 (0.25 - 2.62)	0.6953	0.920827	0.95 (0.24 - 3.72)	0.6859	0.891598	0.78 (0.21 - 2.90)	0.3512	0.840371
hsa-miR-140-3p-002234	miR-140-3p	MIMAT0004597	31/52	23/45	13/18	0.65 (0.20 - 2.12)	0.0277	0.337436	0.68 (0.23 - 2.02)	0.6984	0.920827	0.96 (0.29 - 3.12)	0.1624	0.731381	0.66 (0.21 - 2.09)	0.0785	0.584389
mmu-miR-140-001187	miR-140-5p	MIMAT0000431	52/52	43/45	18/18	0.65 (0.15 - 2.88)	0.0038	0.102733	0.89 (0.27 - 2.93)	0.7016	0.920827	0.73 (0.17 - 3.25)	0.0972	0.731381	0.71 (0.17 - 2.95)	0.0104	0.1742
hsa-miR-483-5p-002338	miR-483-5p	MIMAT0004761	52/52	45/45	18/18	0.89 (0.25 - 3.23)	0.8905	0.9983	1.07 (0.33 - 3.55)	0.7047	0.920827	0.83 (0.23 - 3.01)	0.5479	0.866841	0.94 (0.26 - 3.34)	0.8543	0.94679
hsa-miR-145-002278	miR-145-5p	MIMAT0000437	52/52	45/45	18/18	0.93 (0.22 - 3.87)	0.9362	0.9983	1.00 (0.27 - 3.66)	0.7073	0.920827	0.93 (0.22 - 3.89)	0.5509	0.866841	0.95 (0.24 - 3.80)	0.8611	0.94679
hsa-miR-301-000528	miR-301a-3p	MIMAT0000688	28/52	24/45	12/18	0.70 (0.16 - 3.13)	0.463	0.969406	0.86 (0.20 - 3.74)	0.7078	0.920827	0.81 (0.18 - 3.65)	0.2891	0.770135	0.74 (0.17 - 3.30)	0.5681	0.906255
hsa-miR-548c-5p-002429	miR-548am-5p	MIMAT0022740	8/52	4/45	3/18	0.65 (0.26 - 1.66)	0.2412	0.850547	0.58 (0.23 - 1.42)	0.7356	0.942195	1.14 (0.45 - 2.89)	0.3657	0.800784	0.63 (0.25 - 1.59)	0.4353	0.852277
hsa-miR-29b-000413	miR-29b-3p	MIMAT0000100	20/52	17/45	7/18	0.65 (0.14 - 2.94)	0.6031	0.9983	0.59 (0.13 - 2.56)	0.7527	0.942195	1.11 (0.25 - 5.02)	0.9841	0.9858	0.63 (0.14 - 2.80)	0.8598	0.94679
mmu-miR-451-001141	miR-451a	MIMAT0001631	36/52	33/45	13/18	0.91 (0.07 - 11.07)	0.8049	0.9983	0.50 (0.04 - 5.59)	0.7547	0.942195	1.82 (0.15 - 22.08)	0.5926	0.87262	0.77 (0.07 - 9.01)	0.8826	0.94679
hsa-miR-21-000397	miR-21-5p	MIMAT0000076	51/51	45/45	18/18	0.77 (0.18 - 3.24)	0.2969	0.90766	0.92 (0.22 - 3.76)	0.7563	0.942195	0.84 (0.20 - 3.54)	0.3161	0.770135	0.81 (0.19 - 3.38)	0.499	0.868655
hsa-miR-95-000433	miR-95-3p	MIMAT0000094	18/52	21/45	7/18	0.99 (0.22 - 4.44)	0.3387	0.90766	0.64 (0.17 - 2.43)	0.7623	0.942195	1.55 (0.35 - 6.94)	0.3583	0.800784	0.87 (0.21 - 3.73)	0.5174	0.868655
hsa-miR-16-000391	miR-16-5p	MIMAT0000069	51/52	45/45	18/18	0.81 (0.19 - 3.57)	0.5322	0.9983	0.80 (0.21 - 3.05)	0.7719	0.942195	1.02 (0.23 - 4.46)	0.7009	0.891598	0.81 (0.19 - 3.39)	0.8276	0.94679
hsa-miR-130b-000456	miR-130b-3p	MIMAT0000691	15/44	19/41	5/15	0.92 (0.14 - 6.00)	0.3188	0.90766	0.51 (0.09 - 2.83)	0.7798	0.942195	1.81 (0.28 - 11.80)	0.3067	0.770135	0.78 (0.13 - 4.88)	0.4568	0.852277
hsa-miR-331-000545	miR-331-3p	MIMAT0000760	48/52	42/45	18/18	0.75 (0.14 - 4.10)	0.7238	0.9983	0.94 (0.25 - 3.59)	0.7898	0.942195	0.80 (0.14 - 4.37)	0.3716	0.800784	0.80 (0.16 - 3.99)	0.785	0.94679
hsa-miR-410-001274	miR-410-3p	MIMAT0002171	18/49	16/42	6/17	0.81 (0.19 - 3.48)	0.9528	0.9983	0.65 (0.15 - 2.82)	0.7951	0.942195	1.24 (0.29 - 5.34)	0.7502	0.891598	0.76 (0.18 - 3.25)	0.9461	0.982771
hsa-miR-199a-3p-002304	miR-199a-3p	MIMAT0000232	38/45	40/44	15/16	0.96 (0.15 - 6.11)	0.6809	0.9983	0.91 (0.19 - 4.48)	0.7974	0.942195	1.05 (0.16 - 6.69)	0.9501	0.971858	0.94 (0.16 - 5.57)	0.9097	0.967459
hsa-miR-218-000521	miR-218-5p	MIMAT0000275	37/52	29/45	14/18	0.71 (0.10 - 4.98)	0.3325	0.90766	0.77 (0.14 - 4.13)	0.803	0.942195	0.92 (0.13 - 6.47)	0.5093	0.823212	0.72 (0.11 - 4.71)	0.5887	0.917277
hsa-miR-193b-002367	miR-193b-3p	MIMAT0002819	38/51	36/43	15/18	1.12 (0.17 - 7.43)	0.4286	0.931516	0.62 (0.10 - 3.77)	0.8086	0.942195	1.81 (0.27 - 11.99)	0.3944	0.800784	0.94 (0.15 - 6.07)	0.6295	0.94679
hsa-miR-590-5p-001984	miR-590-5p	MIMAT0003258	25/52	28/45	11/18	0.80 (0.20 - 3.11)	0.6487	0.9983	0.74 (0.18 - 3.09)	0.8304	0.959255	1.08 (0.28 - 4.21)	0.7562	0.891598	0.78 (0.20 - 3.08)	0.8832	0.94679
hsa-miR-19b-000396	miR-19b-3p	MIMAT0000074	52/52	45/45	18/18	0.76 (0.23 - 2.56)	0.1523	0.774719	0.85 (0.28 - 2.61)	0.8424	0.96128	0.89 (0.27 - 3.01)	0.3107	0.770135	0.78 (0.24 - 2.58)	0.299	0.840371
hsa-miR-99b-000436	miR-99b-5p	MIMAT0000689	40/52	40/45	15/18	1.18 (0.18 - 7.70)	0.3782	0.931516	1.11 (0.14 - 8.85)	0.8465	0.96128	1.06 (0.16 - 6.93)	0.6842	0.891598	1.16 (0.17 - 7.92)	0.681	0.94679
hsa-miR-146b-001097	miR-146b-5p	MIMAT0002809	52/52	45/45	18/18	1.00 (0.28 - 3.61)	0.8298	0.9983	1.04 (0.34 - 3.18)	0.8551	0.962886	0.96 (0.26 - 3.46)	0.9468	0.971858	1.01 (0.29 - 3.48)	0.9758	0.984044
hsa-miR-511-001111	miR-511-5p	MIMAT0002808	16/52	16/45	6/18	0.76 (0.24 - 2.39)	0.943	0.9983	0.66 (0.20 - 2.15)	0.8778	0.968778	1.14 (0.36 - 3.60)	0.8051	0.891598	0.73 (0.23 - 2.30)	0.9717	0.984044
hsa-miR-642-001592	miR-642a-5p	MIMAT0003312	9/52	10/45	4/18	0.89 (0.21 - 3.80)	0.6103	0.9983	0.60 (0.18 - 1.98)	0.8811	0.968778	1.47 (0.34 - 6.31)	0.788	0.891598	0.79 (0.20 - 3.16)	0.88	0.94679
hsa-miR-29a-002112	miR-29a-3p	MIMAT0000086	51/52	45/45	18/18	0.92 (0.25 - 3.46)	0.5772	0.9983	0.95 (0.23 - 3.86)	0.8993	0.968778	0.97 (0.26 - 3.65)	0.6697	0.891598	0.93 (0.24 - 3.55)	0.848	0.94679
hsa-miR-340-002258	miR-340-5p	MIMAT0004692	30/51	23/45	13/18	0.70 (0.15 - 3.30)	0.1998	0.813416	0.72 (0.15 - 3.47)	0.9037	0.968778	0.97 (0.21 - 4.56)	0.3651	0.800784	0.71 (0.15 - 3.32)	0.4153	0.852277
hsa-miR-106b-000442	miR-106b-5p	MIMAT0000680	44/51	40/45	17/18	0.73 (0.11 - 4.93)	0.4203	0.931516	1.04 (0.21 - 5.11)	0.9074	0.968778	0.71 (0.10 - 4.74)	0.482	0.823212	0.81 (0.13 - 5.04)	0.6833	0.94679
hsa-miR-191-002299	miR-191-5p	MIMAT0000440	52/52	45/45	18/18	0.76 (0.25 - 2.28)	0.0046	0.102733	0.88 (0.30 - 2.59)	0.9084	0.968778	0.86 (0.28 - 2.58)	0.0226	0.382644	0.79 (0.26 - 2.38)	0.008	0.170371
hsa-miR-223-002295	miR-223-3p	MIMAT0000280	52/52	45/45	18/18	0.82 (0.25 - 2.76)	0.1307	0.774719	1.01 (0.27 - 3.77)	0.9123	0.968778	0.82 (0.24 - 2.73)	0.1507	0.731381	0.87 (0.25 - 3.03)	0.2075	0.840371
hsa-miR-222-002276	miR-222-3p	MIMAT0000279	52/52	45/45	18/18	1.01 (0.33 - 3.06)	0.7226	0.9983	0.93 (0.31 - 2.74)	0.9219	0.968778	1.08 (0.36 - 3.30)	0.8013	0.891598	0.98 (0.33 - 2.95)	0.9351	0.978933
hsa-miR-26a-000405	miR-26a-5p	MIMAT0000082	50/52	44/45	18/18	0.78 (0.16 - 3.88)	0.2786	0.90766	1.11 (0.35 - 3.51)	0.9254	0.968778	0.70 (0.14 - 3.50)	0.2327	0.770135	0.86 (0.19 - 3.87)	0.454	0.852277
hsa-miR-335-000546	miR-335-5p	MIMAT0000765	50/52	41/45	17/18	0.72 (0.14 - 3.71)	0.2171	0.813416	0.94 (0.22 - 3.96)	0.9389	0.970324	0.77 (0.15 - 3.94)	0.3811	0.800784	0.78 (0.16 - 3.81)	0.4307	0.852277
hsa-miR-27a-000408	miR-27a-3p	MIMAT0000084	38/52	34/45	15/18	0.86 (0.16 - 4.65)	0.8176	0.9983	0.85 (0.20 - 3.67)	0.945	0.970324	1.01 (0.19 - 5.48)	0.8905	0.962315	0.86 (0.17 - 4.33)	0.9767	0.984044
hsa-miR-148a-000470	miR-148a-3p	MIMAT0000243	26/50	29/45	11/18	0.93 (0.14 - 6.14)	0.5291	0.9983	0.66 (0.11 - 4.09)	0.9486	0.970324	1.41 (0.21 - 9.27)	0.5765	0.867989	0.84 (0.13 - 5.40)	0.7603	0.94679
hsa-miR-342-3p-002260	miR-342-3p	MIMAT0000753	52/52	45/45	18/18	0.96 (0.28 - 3.30)	0.6683	0.9983	0.94 (0.30 - 2.99)	0.9722	0.98223	1.02 (0.30 - 3.50)	0.8833	0.962294	0.96 (0.29 - 3.20)	0.9293	0.978933
hsa-miR-125a-3p-002199	miR-125a-3p	MIMAT0004602	8/50	9/45	3/17	0.77 (0.28 - 2.17)	0.8884	0.9983	0.62 (0.24 - 1.56)	0.9749	0.98223	1.26 (0.45 - 3.52)	0.767	0.891598	0.73 (0.27 - 1.97)	0.9871	0.9871
hsa-miR-328-000543	miR-328-3p	MIMAT0000752	49/52	43/45	18/18	0.78 (0.16 - 3.83)	0.4921	0.9983	0.91 (0.28 - 2.99)	1	1	0.85 (0.17 - 4.20)	0.4421	0.800784	0.81 (0.18 - 3.62)	0.717	0.94679

## Sheet: Supp.Table.6.DD
Supplementary Table 6: Differential Detection Significance determined by Fisher's Exact Test. Reporting significance (p value) and odds ratio for miR detected in at least 15 - 85% of samples.
Target miRNA			# Detected /# Assayed			DepTBI vs. ComC			DepC vs. ComC			DepTBI vs. DepC			All Deployed vs. ComC
miRNA Probe	miRBase ID (hsa)	Accession	ComC	DepTBI	DepC	OR (CI)	p value	FDR	OR (CI)	p value	FDR	OR (CI)	p value	FDR	OR (CI)	p value	FDR
hsa-miR-362-001273	miR-362-5p	MIMAT0000705	11/52	9/45	11/18	0.93 (0.30 - 2.80)	1	1	5.68 (1.59 - 22.00)	0.00293594	0.237943	0.16 (0.04 - 0.61)	0.00265317	0.177762	1.73 (0.69 - 4.52)	0.214665	1
hsa-miR-548c-001590	miR-548c-3p	MIMAT0003285	38/51	32/41	6/18	1.21 (0.42 - 3.67)	0.807348	1	0.18 (0.04 - 0.63)	0.00355139	0.237943	6.83 (1.79 - 29.36)	0.00241015	0.177762	0.62 (0.25 - 1.52)	0.303446	1
hsa-miR-125a-5p-002198	miR-125a-5p	MIMAT0000443	30/52	30/45	16/18	1.46 (0.59 - 3.67)	0.406835	1	5.74 (1.16 - 56.57)	0.0207431	0.871096	0.25 (0.03 - 1.32)	0.115534	1	1.97 (0.84 - 4.68)	0.113325	1
hsa-miR-127-000452	miR-127-3p	MIMAT0000446	19/52	26/45	12/18	2.35 (0.97 - 5.84)	0.0430766	0.962044	3.41 (0.99 - 13.02)	0.0317361	0.871096	0.69 (0.18 - 2.43)	0.579044	1	2.62 (1.16 - 6.05)	0.0148495	0.497458
hsa-miR-1-002222	miR-1-3p	MIMAT0000416	11/52	16/44	9/18	2.11 (0.79 - 5.87)	0.115039	1	3.65 (1.02 - 13.45)	0.0325036	0.871096	0.58 (0.16 - 2.01)	0.396557	1	2.50 (1.02 - 6.45)	0.0424093	0.811834
hsa-miR-152-000475	miR-152-3p	MIMAT0000438	41/52	43/45	18/18	5.68 (1.14 - 55.76)	0.0181828	0.609125	Inf (0.96 - Inf)	0.0546713	0.981649	0.00 (0.00 - 13.46)	1	1	8.05 (1.63 - 78.37)	0.0029079	0.298361
hsa-miR-181a-000480	miR-181a-5p	MIMAT0000256	25/41	27/41	15/17	1.23 (0.46 - 3.35)	0.818907	1	4.69 (0.89 - 47.73)	0.0610717	0.981649	0.26 (0.03 - 1.40)	0.111815	1	1.67 (0.66 - 4.29)	0.277814	1
hsa-miR-494-002365	miR-494-3p	MIMAT0002816	15/47	15/37	9/15	1.45 (0.54 - 3.93)	0.493605	1	3.14 (0.82 - 12.89)	0.0703365	0.981649	0.46 (0.11 - 1.81)	0.233723	1	1.82 (0.75 - 4.53)	0.157156	1
hsa-miR-196b-002215	miR-196b-5p	MIMAT0001080	13/50	13/45	9/17	1.15 (0.42 - 3.15)	0.819803	1	3.14 (0.87 - 11.69)	0.0706459	0.981649	0.37 (0.10 - 1.33)	0.135194	1	1.56 (0.64 - 3.89)	0.311363	1
hsa-miR-548a-001538	miR-548a-3p	MIMAT0003251	38/51	21/44	9/18	0.32 (0.12 - 0.80)	0.01069	0.477734	0.35 (0.10 - 1.22)	0.0780786	0.981649	0.91 (0.26 - 3.16)	1	1	0.32 (0.13 - 0.77)	0.00667973	0.298361
hsa-miR-135a-000460	miR-135a-5p	MIMAT0000428	28/52	29/45	14/18	1.55 (0.64 - 3.83)	0.309354	1	2.96 (0.79 - 14.01)	0.0970727	0.981649	0.52 (0.11 - 2.06)	0.379031	1	1.83 (0.80 - 4.23)	0.126931	1
hsa-miR-345-002186	miR-345-5p	MIMAT0000772	42/50	34/42	18/18	0.81 (0.24 - 2.77)	0.785623	1	Inf (0.65 - Inf)	0.0986453	0.981649	0.00 (0.00 - 1.27)	0.0913597	1	1.24 (0.37 - 4.13)	0.788485	1
hsa-miR-375-000564	miR-375	MIMAT0000728	25/52	24/45	13/18	1.23 (0.52 - 2.96)	0.68541	1	2.77 (0.78 - 11.40)	0.101939	0.981649	0.45 (0.11 - 1.62)	0.257622	1	1.53 (0.69 - 3.44)	0.266584	1
hsa-miR-195-000494	miR-195-5p	MIMAT0000461	44/52	39/45	18/18	1.18 (0.33 - 4.52)	1	1	Inf (0.62 - Inf)	0.10256	0.981649	0.00 (0.00 - 2.07)	0.17041	1	1.72 (0.48 - 6.49)	0.397757	1
hsa-miR-135b-002261	miR-135b-5p	MIMAT0000758	6/49	8/44	5/17	1.58 (0.44 - 6.10)	0.56343	1	2.93 (0.60 - 13.93)	0.133943	1	0.54 (0.12 - 2.51)	0.486081	1	1.93 (0.62 - 6.76)	0.31038	1
hsa-miR-130a-000454	miR-130a-3p	MIMAT0000425	28/41	30/40	11/12	1.39 (0.47 - 4.16)	0.623567	1	4.99 (0.60 - 236.19)	0.147743	1	0.28 (0.01 - 2.40)	0.421129	1	1.72 (0.61 - 4.92)	0.34011	1
hsa-miR-361-000554	miR-361-5p	MIMAT0000703	17/51	15/45	9/17	1.00 (0.39 - 2.55)	1	1	2.22 (0.63 - 7.98)	0.163778	1	0.45 (0.12 - 1.61)	0.242129	1	1.26 (0.54 - 2.96)	0.694461	1
hsa-miR-136-000592	miR-136-5p	MIMAT0000448	7/50	7/41	5/17	1.26 (0.34 - 4.67)	0.774011	1	2.52 (0.53 - 11.29)	0.163992	1	0.50 (0.11 - 2.40)	0.306894	1	1.60 (0.52 - 5.26)	0.450669	1
hsa-miR-744-002324	miR-744-5p	MIMAT0004945	4/52	5/45	4/18	1.49 (0.30 - 8.06)	0.729046	1	3.36 (0.55 - 20.58)	0.190313	1	0.44 (0.08 - 2.57)	0.261888	1	1.99 (0.51 - 9.41)	0.377391	1
hsa-miR-671-3p-002322	miR-671-3p	MIMAT0004819	4/52	4/45	4/18	1.17 (0.20 - 6.70)	1	1	3.36 (0.55 - 20.58)	0.190313	1	0.35 (0.06 - 2.13)	0.209898	1	1.74 (0.43 - 8.39)	0.542498	1
hsa-miR-449-001030	miR-449a	MIMAT0001541	4/51	7/45	4/18	2.15 (0.50 - 10.77)	0.337937	1	3.29 (0.54 - 20.17)	0.191979	1	0.65 (0.14 - 3.50)	0.714365	1	2.47 (0.67 - 11.36)	0.16809	1
hsa-miR-376a-000565	miR-376a-3p	MIMAT0000729	14/50	14/43	8/18	1.24 (0.46 - 3.31)	0.65686	1	2.03 (0.57 - 7.17)	0.245223	1	0.61 (0.17 - 2.20)	0.396812	1	1.45 (0.60 - 3.56)	0.418668	1
hsa-miR-34c-000428	miR-34c-5p	MIMAT0000686	29/51	30/45	13/17	1.51 (0.61 - 3.80)	0.401919	1	2.43 (0.63 - 11.68)	0.248649	1	0.62 (0.13 - 2.49)	0.547854	1	1.71 (0.74 - 4.00)	0.176627	1
hsa-miR-452-002329	miR-452-5p	MIMAT0001635	6/51	13/44	4/17	3.11 (0.97 - 11.11)	0.0403038	0.962044	2.28 (0.41 - 11.40)	0.253502	1	1.36 (0.33 - 6.79)	0.756889	1	2.87 (0.97 - 9.75)	0.0587328	0.983775
hsa-miR-324-3p-002161	miR-324-3p	MIMAT0000762	18/51	23/40	9/17	2.45 (0.98 - 6.34)	0.0554723	1	2.04 (0.58 - 7.29)	0.255587	1	1.20 (0.33 - 4.36)	0.777932	1	2.33 (1.01 - 5.50)	0.0350108	0.781908
hsa-miR-92a-000431	miR-92a-3p	MIMAT0000092	52/52	45/45	17/18	0.00 (0.00 - Inf)	1	1	0.00 (0.00 - 13.50)	0.257143	1	Inf (0.06 - Inf)	0.285714	1	0.00 (0.00 - 47.22)	1	1
hsa-miR-708-002341	miR-708-5p	MIMAT0004926	29/50	24/41	7/17	1.02 (0.41 - 2.57)	1	1	0.51 (0.14 - 1.77)	0.269291	1	1.99 (0.55 - 7.55)	0.260031	1	0.83 (0.36 - 1.91)	0.699667	1
hsa-miR-362-3p-002117	miR-362-3p	MIMAT0004683	2/52	12/45	2/18	8.90 (1.81 - 87.10)	0.00259042	0.347116	3.06 (0.21 - 45.48)	0.270882	1	2.87 (0.54 - 29.42)	0.314272	1	7.04 (1.50 - 67.16)	0.00569134	0.298361
hsa-miR-374-000563	miR-374a-5p	MIMAT0000727	50/52	44/45	16/18	1.75 (0.09 - 106.09)	1	1	0.33 (0.02 - 4.84)	0.270882	1	5.33 (0.26 - 330.87)	0.193926	1	0.80 (0.06 - 7.29)	1	1
hsa-miR-376c-002122	miR-376c-3p	MIMAT0000720	25/52	24/45	12/18	1.23 (0.52 - 2.96)	0.68541	1	2.14 (0.63 - 8.06)	0.273141	1	0.58 (0.15 - 2.02)	0.405465	1	1.44 (0.65 - 3.22)	0.353855	1
hsa-miR-27b-000409	miR-27b-3p	MIMAT0000419	25/51	29/45	12/18	1.87 (0.77 - 4.66)	0.152045	1	2.06 (0.60 - 7.78)	0.273322	1	0.91 (0.23 - 3.25)	1	1	1.93 (0.85 - 4.42)	0.0906526	1
hsa-miR-411-001610	miR-411-5p	MIMAT0003329	7/52	3/45	5/18	0.46 (0.07 - 2.19)	0.330997	1	2.44 (0.52 - 10.76)	0.273857	1	0.19 (0.03 - 1.14)	0.036519	1	0.94 (0.27 - 3.28)	1	1
hsa-miR-101-002253	miR-101-3p	MIMAT0000099	21/52	19/45	10/18	1.08 (0.44 - 2.62)	1	1	1.83 (0.55 - 6.33)	0.285476	1	0.59 (0.17 - 2.02)	0.407174	1	1.26 (0.56 - 2.83)	0.575284	1
hsa-let-7d-002283	let-7d-5p	MIMAT0000065	39/44	34/36	15/15	2.16 (0.33 - 24.06)	0.449306	1	Inf (0.31 - Inf)	0.315497	1	0.00 (0.00 - 12.94)	1	1	3.10 (0.48 - 34.27)	0.243544	1
hsa-miR-132-000457	miR-132-3p	MIMAT0000426	42/48	40/44	16/16	1.42 (0.31 - 7.38)	0.742108	1	Inf (0.40 - Inf)	0.323149	1	0.00 (0.00 - 4.20)	0.565445	1	1.99 (0.44 - 10.20)	0.334423	1
hsa-miR-539-001286	miR-539-5p	MIMAT0003163	10/51	10/43	6/18	1.24 (0.41 - 3.77)	0.801225	1	2.03 (0.50 - 7.80)	0.329675	1	0.61 (0.16 - 2.51)	0.52555	1	1.45 (0.55 - 4.02)	0.502158	1
hsa-miR-296-000527	miR-296-5p	MIMAT0000690	16/47	16/42	3/16	1.19 (0.46 - 3.10)	0.825274	1	0.45 (0.07 - 2.00)	0.349751	1	2.63 (0.59 - 16.57)	0.21743	1	0.94 (0.39 - 2.32)	1	1
hsa-miR-28-000411	miR-28-5p	MIMAT0000085	36/52	30/45	15/18	0.89 (0.35 - 2.29)	0.829595	1	2.20 (0.51 - 13.50)	0.359558	1	0.41 (0.07 - 1.77)	0.23009	1	1.11 (0.46 - 2.68)	0.839235	1
hsa-miR-133b-002247	miR-133b	MIMAT0000770	6/46	6/35	3/13	1.37 (0.33 - 5.72)	0.754316	1	1.97 (0.27 - 11.39)	0.3978	1	0.70 (0.12 - 5.10)	0.687252	1	1.53 (0.44 - 5.76)	0.576001	1
hsa-miR-340-002258	miR-340-5p	MIMAT0004692	30/51	23/45	13/18	0.73 (0.30 - 1.77)	0.538347	1	1.80 (0.50 - 7.48)	0.401645	1	0.41 (0.10 - 1.48)	0.163726	1	0.93 (0.41 - 2.10)	1	1
hsa-miR-517c-001153	miR-517c-3p	MIMAT0002866	5/51	4/45	3/17	0.90 (0.17 - 4.49)	1	1	1.95 (0.27 - 11.56)	0.4024	1	0.46 (0.07 - 3.54)	0.380586	1	1.17 (0.30 - 5.00)	1	1
hsa-miR-140-3p-002234	miR-140-3p	MIMAT0004597	31/52	23/45	13/18	0.71 (0.29 - 1.71)	0.42027	1	1.75 (0.49 - 7.23)	0.406065	1	0.41 (0.10 - 1.48)	0.163726	1	0.90 (0.40 - 2.03)	0.850438	1
hsa-miR-301-000528	miR-301a-3p	MIMAT0000688	28/52	24/45	12/18	0.98 (0.41 - 2.35)	1	1	1.70 (0.50 - 6.41)	0.414567	1	0.58 (0.15 - 2.02)	0.405465	1	1.14 (0.51 - 2.55)	0.850583	1
hsa-miR-590-5p-001984	miR-590-5p	MIMAT0003258	25/52	28/45	11/18	1.77 (0.73 - 4.35)	0.219989	1	1.68 (0.50 - 6.00)	0.417102	1	1.05 (0.29 - 3.66)	1	1	1.75 (0.78 - 3.95)	0.18671	1
hsa-miR-652-002352	miR-652-3p	MIMAT0003322	8/45	9/38	1/17	1.43 (0.43 - 4.85)	0.589767	1	0.29 (0.01 - 2.51)	0.422758	1	4.85 (0.58 - 230.76)	0.148368	1	1.03 (0.33 - 3.33)	1	1
hsa-miR-574-3p-002349	miR-574-3p	MIMAT0003239	51/52	45/45	17/18	Inf (0.02 - Inf)	1	1	0.34 (0.00 - 27.69)	0.450932	1	Inf (0.06 - Inf)	0.285714	1	1.21 (0.02 - 96.87)	1	1
hsa-miR-424-000604	miR-424-5p	MIMAT0001341	7/52	5/45	4/18	0.81 (0.19 - 3.22)	0.767385	1	1.82 (0.34 - 8.50)	0.456074	1	0.44 (0.08 - 2.57)	0.261888	1	1.07 (0.33 - 3.67)	1	1
hsa-miR-10a-000387	miR-10a-5p	MIMAT0000253	41/52	37/45	16/18	1.24 (0.40 - 3.96)	0.799237	1	2.13 (0.39 - 21.85)	0.490853	1	0.58 (0.05 - 3.40)	0.710265	1	1.42 (0.49 - 4.13)	0.478905	1
hsa-miR-27a-000408	miR-27a-3p	MIMAT0000084	38/52	34/45	15/18	1.14 (0.41 - 3.18)	0.819669	1	1.83 (0.42 - 11.33)	0.528887	1	0.62 (0.10 - 2.85)	0.738896	1	1.29 (0.50 - 3.31)	0.663488	1
hsa-miR-205-000509	miR-205-5p	MIMAT0000266	12/52	17/45	6/18	2.01 (0.77 - 5.41)	0.126244	1	1.65 (0.42 - 6.12)	0.532084	1	1.21 (0.34 - 4.70)	0.781067	1	1.91 (0.78 - 4.82)	0.154701	1
hsa-miR-193b-002367	miR-193b-3p	MIMAT0002819	38/51	36/43	15/18	1.75 (0.57 - 5.80)	0.320008	1	1.70 (0.38 - 10.60)	0.532804	1	1.03 (0.15 - 5.31)	1	1	1.74 (0.63 - 4.94)	0.25076	1
hsa-miR-212-000515	miR-212-3p	MIMAT0000269	24/39	30/41	8/16	1.69 (0.60 - 4.91)	0.341279	1	0.63 (0.16 - 2.39)	0.549949	1	2.68 (0.69 - 10.62)	0.123116	1	1.25 (0.49 - 3.17)	0.666687	1
hsa-let-7c-000379	let-7c-5p	MIMAT0000064	49/52	43/45	18/18	1.31 (0.14 - 16.40)	1	1	Inf (0.14 - Inf)	0.563975	1	0.00 (0.00 - 13.46)	1	1	1.86 (0.20 - 23.05)	0.656906	1
hsa-miR-328-000543	miR-328-3p	MIMAT0000752	49/52	43/45	18/18	1.31 (0.14 - 16.40)	1	1	Inf (0.14 - Inf)	0.563975	1	0.00 (0.00 - 13.46)	1	1	1.86 (0.20 - 23.05)	0.656906	1
hsa-miR-331-000545	miR-331-3p	MIMAT0000760	48/52	42/45	18/18	1.16 (0.19 - 8.41)	1	1	Inf (0.23 - Inf)	0.566144	1	0.00 (0.00 - 6.12)	0.551258	1	1.66 (0.27 - 11.88)	0.699542	1
hsa-miR-143-002249	miR-143-3p	MIMAT0000435	47/51	43/44	18/18	3.62 (0.34 - 184.16)	0.36855	1	Inf (0.23 - Inf)	0.566397	1	0.00 (0.00 - 95.19)	1	1	5.12 (0.49 - 259.41)	0.173219	1
hsa-miR-133a-002246	miR-133a-3p	MIMAT0000427	41/45	42/45	17/17	1.36 (0.22 - 9.87)	1	1	Inf (0.25 - Inf)	0.567568	1	0.00 (0.00 - 6.49)	0.554997	1	1.91 (0.31 - 13.72)	0.450754	1
hsa-miR-148a-000470	miR-148a-3p	MIMAT0000243	26/50	29/45	11/18	1.66 (0.68 - 4.15)	0.298254	1	1.44 (0.43 - 5.16)	0.587331	1	1.15 (0.31 - 4.05)	1	1	1.60 (0.70 - 3.66)	0.251824	1
hsa-miR-126-002228	miR-126-3p	MIMAT0000445	48/52	43/45	16/18	1.78 (0.24 - 20.61)	0.682647	1	0.67 (0.09 - 8.08)	0.643207	1	2.64 (0.18 - 39.31)	0.571202	1	1.23 (0.22 - 6.95)	1	1
hsa-miR-193a-5p-002281	miR-193a-5p	MIMAT0004614	40/46	36/41	16/17	1.08 (0.25 - 4.88)	1	1	2.37 (0.25 - 117.13)	0.663054	1	0.46 (0.01 - 4.57)	0.659726	1	1.30 (0.32 - 5.25)	0.76157	1
hsa-miR-199a-3p-002304	miR-199a-3p	MIMAT0000232	38/45	40/44	15/16	1.83 (0.42 - 9.23)	0.521626	1	2.73 (0.31 - 132.63)	0.668094	1	0.67 (0.01 - 7.53)	1	1	2.01 (0.51 - 8.68)	0.353956	1
hsa-miR-106b-000442	miR-106b-5p	MIMAT0000680	44/51	40/45	17/18	1.27 (0.32 - 5.50)	0.765174	1	2.67 (0.30 - 128.88)	0.670458	1	0.48 (0.01 - 4.73)	0.664492	1	1.51 (0.40 - 5.84)	0.560128	1
hsa-miR-202-002363	miR-202-3p	MIMAT0002811	5/42	6/41	3/17	1.26 (0.29 - 5.75)	0.75646	1	1.57 (0.22 - 9.39)	0.67827	1	0.80 (0.15 - 5.65)	1	1	1.36 (0.37 - 5.60)	0.772442	1
hsa-miR-128a-002216	miR-128-3p	MIMAT0000424	7/50	8/44	3/15	1.36 (0.39 - 4.88)	0.778655	1	1.52 (0.22 - 8.06)	0.685095	1	0.89 (0.17 - 6.05)	1	1	1.40 (0.45 - 4.68)	0.60904	1
mmu-miR-124a-001182	miR-124-3p	MIMAT0000422	11/45	11/36	2/13	1.35 (0.45 - 4.07)	0.618618	1	0.57 (0.05 - 3.26)	0.710864	1	2.38 (0.41 - 25.69)	0.466826	1	1.11 (0.40 - 3.16)	1	1
hsa-miR-454-002323	miR-454-3p	MIMAT0003885	42/51	37/45	16/18	0.99 (0.30 - 3.29)	1	1	1.70 (0.30 - 17.89)	0.715103	1	0.58 (0.05 - 3.40)	0.710265	1	1.13 (0.37 - 3.43)	0.806285	1
hsa-miR-489-002358	miR-489-3p	MIMAT0002805	42/50	41/44	14/18	2.58 (0.57 - 16.14)	0.209202	1	0.67 (0.15 - 3.52)	0.719249	1	3.80 (0.57 - 29.28)	0.178532	1	1.49 (0.43 - 5.25)	0.579482	1
hsa-miR-642-001592	miR-642a-5p	MIMAT0003312	9/52	10/45	4/18	1.36 (0.44 - 4.25)	0.612779	1	1.36 (0.26 - 5.88)	0.728033	1	1.00 (0.24 - 5.11)	1	1	1.36 (0.49 - 3.95)	0.640753	1
mmu-miR-374-5p-001319	miR-374b-5p	MIMAT0004955	34/45	25/35	14/17	0.81 (0.27 - 2.50)	0.798961	1	1.50 (0.32 - 9.63)	0.738896	1	0.54 (0.08 - 2.60)	0.506018	1	0.97 (0.34 - 2.70)	1	1
hsa-miR-99b-000436	miR-99b-5p	MIMAT0000689	40/52	40/45	15/18	2.38 (0.70 - 9.44)	0.180518	1	1.49 (0.33 - 9.37)	0.743811	1	1.59 (0.22 - 9.38)	0.678227	1	2.05 (0.70 - 6.36)	0.215942	1
hsa-miR-184-000485	miR-184	MIMAT0000454	11/51	7/45	5/18	0.67 (0.20 - 2.13)	0.601527	1	1.39 (0.32 - 5.43)	0.746089	1	0.49 (0.11 - 2.29)	0.298912	1	0.86 (0.31 - 2.39)	0.816192	1
hsa-miR-218-000521	miR-218-5p	MIMAT0000275	37/52	29/45	14/18	0.74 (0.29 - 1.89)	0.51833	1	1.41 (0.36 - 6.85)	0.761255	1	0.52 (0.11 - 2.06)	0.379031	1	0.87 (0.36 - 2.09)	0.839359	1
hsa-miR-520b-001116	miR-520b	MIMAT0002843	20/47	23/42	6/17	1.63 (0.65 - 4.11)	0.291773	1	0.74 (0.19 - 2.64)	0.774561	1	2.19 (0.61 - 8.66)	0.251569	1	1.30 (0.56 - 3.04)	0.558943	1
hsa-miR-95-000433	miR-95-3p	MIMAT0000094	18/52	21/45	7/18	1.64 (0.67 - 4.06)	0.299539	1	1.20 (0.33 - 4.11)	0.78042	1	1.37 (0.40 - 4.98)	0.779588	1	1.51 (0.66 - 3.47)	0.340579	1
hsa-miR-142-5p-002248	miR-142-5p	MIMAT0000433	27/52	27/45	8/18	1.38 (0.57 - 3.37)	0.539074	1	0.74 (0.22 - 2.48)	0.785076	1	1.86 (0.54 - 6.59)	0.278929	1	1.16 (0.52 - 2.58)	0.711361	1
hsa-miR-192-000491	miR-192-5p	MIMAT0000222	28/52	26/45	9/18	1.17 (0.49 - 2.84)	0.837827	1	0.86 (0.26 - 2.89)	0.791505	1	1.36 (0.39 - 4.72)	0.588755	1	1.07 (0.48 - 2.39)	1	1
hsa-miR-502-3p-002083	miR-502-3p	MIMAT0004775	8/52	18/45	3/18	3.62 (1.28 - 11.03)	0.0106955	0.477734	1.10 (0.17 - 5.39)	1	1	3.28 (0.76 - 20.17)	0.137458	1	2.73 (1.02 - 7.93)	0.032146	0.781908
hsa-miR-20b-001014	miR-20b-5p	MIMAT0001413	50/50	41/44	18/18	0.00 (0.00 - 2.10)	0.0988034	1	0.00 (0.00 - Inf)	1	1	0.00 (0.00 - 5.98)	0.549762	1	0.00 (0.00 - 2.98)	0.251931	1
hsa-miR-28-3p-002446	miR-28-3p	MIMAT0004502	45/49	45/45	17/18	Inf (0.62 - Inf)	0.118338	1	1.50 (0.14 - 78.71)	1	1	Inf (0.06 - Inf)	0.285714	1	5.43 (0.52 - 275.28)	0.166107	1
mmu-miR-140-001187	miR-140-5p	MIMAT0000431	52/52	43/45	18/18	0.00 (0.00 - 4.59)	0.212629	1	0.00 (0.00 - Inf)	1	1	0.00 (0.00 - 13.46)	1	1	0.00 (0.00 - 6.44)	0.500229	1
hsa-miR-224-002099	miR-224-5p	MIMAT0000281	11/46	15/40	2/11	1.89 (0.68 - 5.42)	0.239391	1	0.71 (0.07 - 4.26)	1	1	2.65 (0.46 - 28.49)	0.297191	1	1.58 (0.60 - 4.34)	0.372205	1
hsa-miR-203-000507	miR-203a-3p	MIMAT0000264	49/52	45/45	17/18	Inf (0.36 - Inf)	0.246134	1	1.04 (0.08 - 57.80)	1	1	Inf (0.06 - Inf)	0.285714	1	3.75 (0.29 - 202.20)	0.326715	1
hsa-miR-148b-000471	miR-148b-3p	MIMAT0000759	18/47	10/39	6/17	0.56 (0.19 - 1.54)	0.252538	1	0.88 (0.23 - 3.17)	1	1	0.64 (0.16 - 2.67)	0.5275	1	0.65 (0.26 - 1.60)	0.400361	1
hsa-miR-130b-000456	miR-130b-3p	MIMAT0000691	15/44	19/41	5/15	1.66 (0.64 - 4.39)	0.275303	1	0.97 (0.22 - 3.84)	1	1	1.71 (0.44 - 7.57)	0.543742	1	1.44 (0.59 - 3.58)	0.413822	1
hsa-miR-548b-5p-002408	miR-548b-5p	MIMAT0004798	7/49	3/44	2/18	0.44 (0.07 - 2.11)	0.323608	1	0.75 (0.07 - 4.55)	1	1	0.59 (0.06 - 7.69)	0.62239	1	0.53 (0.12 - 2.09)	0.362567	1
hsa-miR-15b-000390	miR-15b-5p	MIMAT0000417	41/51	31/44	13/16	0.58 (0.20 - 1.66)	0.33795	1	1.06 (0.22 - 6.86)	1	1	0.56 (0.09 - 2.53)	0.519514	1	0.67 (0.24 - 1.79)	0.500695	1
hsa-miR-548c-5p-002429	miR-548am-5p	MIMAT0022740	8/52	4/45	3/18	0.54 (0.11 - 2.20)	0.372646	1	1.10 (0.17 - 5.39)	1	1	0.49 (0.07 - 3.77)	0.397148	1	0.69 (0.20 - 2.37)	0.582793	1
hsa-miR-335-000546	miR-335-5p	MIMAT0000765	50/52	41/45	17/18	0.41 (0.04 - 3.05)	0.411422	1	0.68 (0.03 - 42.45)	1	1	0.61 (0.01 - 6.75)	1	1	0.47 (0.04 - 3.00)	0.454168	1
hsa-miR-125b-000449	miR-125b-5p	MIMAT0000423	52/52	44/45	18/18	0.00 (0.00 - 33.75)	0.463918	1	0.00 (0.00 - Inf)	1	1	0.00 (0.00 - 97.35)	1	1	0.00 (0.00 - 47.22)	1	1
hsa-miR-155-002623	miR-155-5p	MIMAT0000646	52/52	44/45	18/18	0.00 (0.00 - 33.75)	0.463918	1	0.00 (0.00 - Inf)	1	1	0.00 (0.00 - 97.35)	1	1	0.00 (0.00 - 47.22)	1	1
hsa-miR-99a-000435	miR-99a-5p	MIMAT0000097	48/50	45/45	18/18	Inf (0.17 - Inf)	0.496081	1	Inf (0.07 - Inf)	1	1	0.00 (0.00 - Inf)	1	1	Inf (0.24 - Inf)	0.193584	1
hsa-miR-100-000437	miR-100-5p	MIMAT0000098	50/52	45/45	18/18	Inf (0.16 - Inf)	0.497423	1	Inf (0.06 - Inf)	1	1	0.00 (0.00 - Inf)	1	1	Inf (0.23 - Inf)	0.202288	1
hsa-miR-532-001518	miR-532-5p	MIMAT0002888	38/46	38/43	14/16	1.59 (0.41 - 6.78)	0.55324	1	1.47 (0.25 - 15.82)	1	1	1.08 (0.09 - 7.62)	1	1	1.56 (0.45 - 5.53)	0.575303	1
hsa-miR-532-3p-002355	miR-532-3p	MIMAT0004780	45/52	36/44	16/18	0.70 (0.20 - 2.45)	0.581024	1	1.24 (0.21 - 13.46)	1	1	0.57 (0.05 - 3.31)	0.709171	1	0.81 (0.24 - 2.59)	0.794644	1
hsa-miR-365-001020	miR-365a-3p	MIMAT0000710	50/52	42/45	18/18	0.56 (0.05 - 5.16)	0.660507	1	Inf (0.06 - Inf)	1	1	0.00 (0.00 - 6.12)	0.551258	1	0.80 (0.06 - 7.29)	1	1
hsa-miR-511-001111	miR-511-5p	MIMAT0002808	16/52	16/45	6/18	1.24 (0.49 - 3.16)	0.668599	1	1.12 (0.29 - 3.97)	1	1	1.10 (0.31 - 4.29)	1	1	1.21 (0.51 - 2.87)	0.693234	1
hsa-miR-598-001988	miR-598-3p	MIMAT0003266	16/50	16/44	5/17	1.21 (0.47 - 3.11)	0.669539	1	0.89 (0.21 - 3.31)	1	1	1.36 (0.36 - 5.87)	0.766318	1	1.11 (0.47 - 2.68)	0.841394	1
hsa-miR-29c-000587	miR-29c-3p	MIMAT0000681	45/52	38/45	16/18	0.85 (0.23 - 3.11)	0.780824	1	1.24 (0.21 - 13.46)	1	1	0.68 (0.06 - 4.14)	1	1	0.93 (0.27 - 3.08)	1	1
hsa-miR-125a-3p-002199	miR-125a-3p	MIMAT0004602	8/50	9/45	3/17	1.31 (0.40 - 4.35)	0.78942	1	1.12 (0.17 - 5.57)	1	1	1.16 (0.24 - 7.65)	1	1	1.26 (0.43 - 3.91)	0.804832	1
hsa-miR-25-000403	miR-25-3p	MIMAT0000081	41/52	37/45	14/18	1.24 (0.40 - 3.96)	0.799237	1	0.94 (0.23 - 4.71)	1	1	1.32 (0.25 - 5.93)	0.729013	1	1.14 (0.41 - 3.15)	0.817943	1
mmu-miR-451-001141	miR-451a	MIMAT0001631	36/52	33/45	13/18	1.22 (0.46 - 3.28)	0.82255	1	1.15 (0.31 - 4.85)	1	1	1.06 (0.24 - 4.09)	1	1	1.20 (0.49 - 2.92)	0.683242	1
hsa-miR-141-000463	miR-141-3p	MIMAT0000432	8/52	7/42	2/18	1.10 (0.31 - 3.85)	1	1	0.69 (0.06 - 4.01)	1	1	1.59 (0.26 - 17.33)	0.710443	1	0.97 (0.30 - 3.16)	1	1
hsa-miR-142-3p-000464	miR-142-3p	MIMAT0000434	51/52	45/45	18/18	Inf (0.02 - Inf)	1	1	Inf (0.01 - Inf)	1	1	0.00 (0.00 - Inf)	1	1	Inf (0.03 - Inf)	0.452174	1
hsa-miR-16-000391	miR-16-5p	MIMAT0000069	51/52	45/45	18/18	Inf (0.02 - Inf)	1	1	Inf (0.01 - Inf)	1	1	0.00 (0.00 - Inf)	1	1	Inf (0.03 - Inf)	0.452174	1
hsa-miR-24-000402	miR-24-3p	MIMAT0000080	51/52	45/45	18/18	Inf (0.02 - Inf)	1	1	Inf (0.01 - Inf)	1	1	0.00 (0.00 - Inf)	1	1	Inf (0.03 - Inf)	0.452174	1
hsa-miR-29a-002112	miR-29a-3p	MIMAT0000086	51/52	45/45	18/18	Inf (0.02 - Inf)	1	1	Inf (0.01 - Inf)	1	1	0.00 (0.00 - Inf)	1	1	Inf (0.03 - Inf)	0.452174	1
hsa-let-7b-002619	let-7b-5p	MIMAT0000063	50/51	43/43	18/18	Inf (0.02 - Inf)	1	1	Inf (0.01 - Inf)	1	1	0.00 (0.00 - Inf)	1	1	Inf (0.03 - Inf)	0.455357	1
hsa-miR-26a-000405	miR-26a-5p	MIMAT0000082	50/52	44/45	18/18	1.75 (0.09 - 106.09)	1	1	Inf (0.06 - Inf)	1	1	0.00 (0.00 - 97.35)	1	1	2.46 (0.12 - 148.49)	0.588684	1
hsa-miR-106a-002169	miR-106a-5p	MIMAT0000103	45/45	42/42	18/18	0.00 (0.00 - Inf)	1	1	0.00 (0.00 - Inf)	1	1	0.00 (0.00 - Inf)	1	1	0.00 (0.00 - Inf)	1	1
hsa-miR-145-002278	miR-145-5p	MIMAT0000437	52/52	45/45	18/18	0.00 (0.00 - Inf)	1	1	0.00 (0.00 - Inf)	1	1	0.00 (0.00 - Inf)	1	1	0.00 (0.00 - Inf)	1	1
hsa-miR-146a-000468	miR-146a-5p	MIMAT0000449	52/52	45/45	18/18	0.00 (0.00 - Inf)	1	1	0.00 (0.00 - Inf)	1	1	0.00 (0.00 - Inf)	1	1	0.00 (0.00 - Inf)	1	1
hsa-miR-146b-001097	miR-146b-5p	MIMAT0002809	52/52	45/45	18/18	0.00 (0.00 - Inf)	1	1	0.00 (0.00 - Inf)	1	1	0.00 (0.00 - Inf)	1	1	0.00 (0.00 - Inf)	1	1
hsa-miR-150-000473	miR-150-5p	MIMAT0000451	52/52	45/45	18/18	0.00 (0.00 - Inf)	1	1	0.00 (0.00 - Inf)	1	1	0.00 (0.00 - Inf)	1	1	0.00 (0.00 - Inf)	1	1
hsa-miR-17-002308	miR-17-5p	MIMAT0000070	43/43	40/40	16/16	0.00 (0.00 - Inf)	1	1	0.00 (0.00 - Inf)	1	1	0.00 (0.00 - Inf)	1	1	0.00 (0.00 - Inf)	1	1
hsa-miR-186-002285	miR-186-5p	MIMAT0000456	52/52	45/45	18/18	0.00 (0.00 - Inf)	1	1	0.00 (0.00 - Inf)	1	1	0.00 (0.00 - Inf)	1	1	0.00 (0.00 - Inf)	1	1
hsa-miR-191-002299	miR-191-5p	MIMAT0000440	52/52	45/45	18/18	0.00 (0.00 - Inf)	1	1	0.00 (0.00 - Inf)	1	1	0.00 (0.00 - Inf)	1	1	0.00 (0.00 - Inf)	1	1
hsa-miR-197-000497	miR-197-3p	MIMAT0000227	52/52	45/45	18/18	0.00 (0.00 - Inf)	1	1	0.00 (0.00 - Inf)	1	1	0.00 (0.00 - Inf)	1	1	0.00 (0.00 - Inf)	1	1
hsa-miR-19a-000395	miR-19a-3p	MIMAT0000073	51/52	44/45	18/18	0.86 (0.01 - 69.21)	1	1	Inf (0.01 - Inf)	1	1	0.00 (0.00 - 97.35)	1	1	1.21 (0.02 - 96.87)	1	1
hsa-miR-19b-000396	miR-19b-3p	MIMAT0000074	52/52	45/45	18/18	0.00 (0.00 - Inf)	1	1	0.00 (0.00 - Inf)	1	1	0.00 (0.00 - Inf)	1	1	0.00 (0.00 - Inf)	1	1
hsa-miR-204-000508	miR-204-5p	MIMAT0000265	52/52	45/45	18/18	0.00 (0.00 - Inf)	1	1	0.00 (0.00 - Inf)	1	1	0.00 (0.00 - Inf)	1	1	0.00 (0.00 - Inf)	1	1
hsa-miR-20a-000580	miR-20a-5p	MIMAT0000075	52/52	45/45	18/18	0.00 (0.00 - Inf)	1	1	0.00 (0.00 - Inf)	1	1	0.00 (0.00 - Inf)	1	1	0.00 (0.00 - Inf)	1	1
hsa-miR-21-000397	miR-21-5p	MIMAT0000076	51/51	45/45	18/18	0.00 (0.00 - Inf)	1	1	0.00 (0.00 - Inf)	1	1	0.00 (0.00 - Inf)	1	1	0.00 (0.00 - Inf)	1	1
hsa-miR-222-002276	miR-222-3p	MIMAT0000279	52/52	45/45	18/18	0.00 (0.00 - Inf)	1	1	0.00 (0.00 - Inf)	1	1	0.00 (0.00 - Inf)	1	1	0.00 (0.00 - Inf)	1	1
hsa-miR-223-002295	miR-223-3p	MIMAT0000280	52/52	45/45	18/18	0.00 (0.00 - Inf)	1	1	0.00 (0.00 - Inf)	1	1	0.00 (0.00 - Inf)	1	1	0.00 (0.00 - Inf)	1	1
hsa-miR-26b-000407	miR-26b-5p	MIMAT0000083	49/52	43/45	17/18	1.31 (0.14 - 16.40)	1	1	1.04 (0.08 - 57.80)	1	1	1.26 (0.02 - 25.71)	1	1	1.22 (0.16 - 9.54)	1	1
hsa-miR-29b-000413	miR-29b-3p	MIMAT0000100	20/52	17/45	7/18	0.97 (0.39 - 2.39)	1	1	1.02 (0.28 - 3.46)	1	1	0.95 (0.27 - 3.50)	1	1	0.98 (0.43 - 2.25)	1	1
hsa-miR-30b-000602	miR-30b-5p	MIMAT0000420	52/52	45/45	18/18	0.00 (0.00 - Inf)	1	1	0.00 (0.00 - Inf)	1	1	0.00 (0.00 - Inf)	1	1	0.00 (0.00 - Inf)	1	1
hsa-miR-30c-000419	miR-30c-5p	MIMAT0000244	52/52	45/45	18/18	0.00 (0.00 - Inf)	1	1	0.00 (0.00 - Inf)	1	1	0.00 (0.00 - Inf)	1	1	0.00 (0.00 - Inf)	1	1
hsa-miR-320-002277	miR-320a	MIMAT0000510	52/52	45/45	18/18	0.00 (0.00 - Inf)	1	1	0.00 (0.00 - Inf)	1	1	0.00 (0.00 - Inf)	1	1	0.00 (0.00 - Inf)	1	1
hsa-miR-342-3p-002260	miR-342-3p	MIMAT0000753	52/52	45/45	18/18	0.00 (0.00 - Inf)	1	1	0.00 (0.00 - Inf)	1	1	0.00 (0.00 - Inf)	1	1	0.00 (0.00 - Inf)	1	1
hsa-miR-410-001274	miR-410-3p	MIMAT0002171	18/49	16/42	6/17	1.06 (0.41 - 2.70)	1	1	0.94 (0.24 - 3.37)	1	1	1.13 (0.31 - 4.48)	1	1	1.02 (0.44 - 2.42)	1	1
hsa-miR-483-5p-002338	miR-483-5p	MIMAT0004761	52/52	45/45	18/18	0.00 (0.00 - Inf)	1	1	0.00 (0.00 - Inf)	1	1	0.00 (0.00 - Inf)	1	1	0.00 (0.00 - Inf)	1	1
hsa-miR-484-001821	miR-484	MIMAT0002174	51/51	45/45	18/18	0.00 (0.00 - Inf)	1	1	0.00 (0.00 - Inf)	1	1	0.00 (0.00 - Inf)	1	1	0.00 (0.00 - Inf)	1	1
hsa-miR-518d-001159	miR-518d-3p	MIMAT0002864	46/46	37/37	14/14	0.00 (0.00 - Inf)	1	1	0.00 (0.00 - Inf)	1	1	0.00 (0.00 - Inf)	1	1	0.00 (0.00 - Inf)	1	1

## Sheet: Supp.Table.7.Characteristics
Supplementary Table 7: Characteristics
			LP Age									MMSE									BMI									Current Tobacco			Numer of TBI			Years since most recent TBI			pTau/tTau Ratio									Abeta/tTau ratio
			ComC			DepTBI			DepC			ComC			DepTBI			DepC			ComC			DepTBI			DepC			DepTBI			DepTBI			DepTBI			ComC			DepTBI			DepC			ComC
miRNA Probe	miRBase ID (hsa)	Accession	p value	R2	n	p value	R2	n	p value	R2	n	p value	R2	n	p value	R2	n	p value	R2	n	p value	R2	n	p value	R2	n	p value	R2	n	p value	R2	n	p value	R2	n	p value	R2	n	p value	R2	n	p value	R2	n	p value	R2	n	p value	R2
hsa-miR-125a-5p-002198	miR-125a-5p	MIMAT0000443	0.124743	0.0274208	52	0.368925	-0.00400429	45	0.511626	-0.033397	18	0.600627	-0.0146589	52	0.137312	0.0285379	45	0.568662	-0.0430452	18	0.779376	-0.0183843	52	0.456596	-0.00999964	45	0.824243	-0.059126	18	0.972703	-0.0237806	44	0.176347	0.0213523	45	0.744925	-0.0234233	45	0.630058	-0.0176861	52	0.260729	0.0112875	45	0.839253	-0.0866472	18	0.857103	-0.0224755
hsa-miR-127-000452	miR-127-3p	MIMAT0000446	0.638514	-0.0154628	52	0.354474	-0.00282175	45	0.761176	-0.0561899	18	0.228729	0.00961949	52	0.484647	-0.0115653	45	0.6398	-0.0506871	18	0.913828	-0.0197587	52	0.479504	-0.0112892	45	0.370316	-0.00891738	18	0.00627939	0.144769	44	0.213435	0.0143874	45	0.594747	-0.0186006	45	0.553533	-0.0148398	52	0.621988	-0.0275697	45	0.801217	-0.0843506	18	0.369589	-0.00405716
hsa-miR-130a-000454	miR-130a-3p	MIMAT0000425	0.854097	-0.0247406	41	0.53796	-0.0159874	40	0.723338	-0.0856054	12	0.588826	-0.0178875	41	0.125125	0.0360672	40	0.467059	-0.0405234	12	0.423049	-0.0086861	41	0.436815	-0.00990234	40	0.28932	0.0223998	12	0.371038	-0.00475929	39	0.773092	-0.0253739	40	0.247817	0.0104801	40	0.395487	-0.00766993	41	0.5286	-0.0224195	40	0.838496	-0.135598	12	0.909929	-0.0298974
hsa-miR-132-000457	miR-132-3p	MIMAT0000426	0.780349	-0.0199944	48	0.78425	-0.0219621	44	0.0362764	0.225245	16	0.970253	-0.0221903	48	0.0158785	0.110051	44	0.95065	-0.0765934	16	0.764681	-0.0197291	48	0.620758	-0.0177884	44	0.180234	0.0618792	16	0.271117	0.00578582	43	0.545187	-0.0159376	44	0.158721	0.027363	44	0.11011	0.040146	48	0.34814	-0.00316425	44	0.15199	0.126612	16	0.112141	0.0394265
mmu-miR-140-001187	miR-140-5p	MIMAT0000431	0.119453	0.0287507	52	0.430483	-0.00840185	45	0.0101489	0.305823	18	0.716493	-0.0176375	52	0.093323	0.0423403	45	0.353134	-0.00513751	18	0.922971	-0.0198074	52	0.0344731	0.0789071	45	0.489566	-0.0302877	18	0.986897	-0.0238029	44	0.99664	-0.0249995	45	0.901365	-0.0258955	45	0.102039	0.0391197	52	0.1581	0.0380488	45	0.161858	0.0942596	18	0.970014	-0.0232218
hsa-miR-152-000475	miR-152-3p	MIMAT0000438	0.238688	0.00820836	52	0.962238	-0.0232018	45	0.0670804	0.143982	18	0.870129	-0.019846	52	0.253689	0.007634	45	0.660284	-0.0525589	18	0.90859	-0.0197284	52	0.193624	0.0166271	45	0.973585	-0.0624249	18	0.913906	-0.0235212	44	0.838972	-0.0239291	45	0.54743	-0.0164586	45	0.817252	-0.0219711	52	0.191815	0.0275164	45	0.500549	-0.0448266	18	0.69	-0.019433
hsa-miR-191-002299	miR-191-5p	MIMAT0000440	0.0229558	0.0811796	52	0.729715	-0.020386	45	0.12816	0.0847618	18	0.136425	0.0251985	52	0.189547	0.0173511	45	0.292165	0.0118539	18	0.982342	-0.0199899	52	0.511483	-0.0129313	45	0.844666	-0.0598732	18	0.867662	-0.0231248	44	0.849544	-0.0240667	45	0.709291	-0.0225193	45	0.299302	0.00235356	52	0.609114	-0.0268572	45	0.569378	-0.0578292	18	0.189869	0.0172933
hsa-miR-197-000497	miR-197-3p	MIMAT0000227	0.538482	-0.0122337	52	0.595826	-0.0165051	45	0.0369577	0.197334	18	0.242986	0.00787098	52	0.42497	-0.00804578	45	0.915488	-0.0658391	18	0.625822	-0.0151125	52	0.781531	-0.0214059	45	0.350634	-0.00446828	18	0.800447	-0.0222346	44	0.617579	-0.0185521	45	0.546929	-0.0164341	45	0.95949	-0.0231937	52	0.164518	0.0358653	45	0.37171	-0.0111877	18	0.985333	-0.0232477
hsa-miR-20a-000580	miR-20a-5p	MIMAT0000075	0.124348	0.027518	52	0.692187	-0.0194896	45	0.376885	-0.010334	18	0.111825	0.0314167	52	0.825441	-0.0220854	45	0.292993	0.0115953	18	0.687682	-0.0166755	52	0.982808	-0.0232446	45	0.334694	-0.000623614	18	0.374037	-0.00450116	44	0.952559	-0.0249082	45	0.16565	0.0249506	45	0.893316	-0.0228229	52	0.251915	0.0130675	45	0.316849	0.0082312	18	0.390223	-0.00563632
hsa-miR-20b-001014	miR-20b-5p	MIMAT0001413	0.0771374	0.0441421	50	0.843008	-0.0228424	44	0.355026	-0.00548853	18	0.195733	0.0145119	50	0.818863	-0.0225166	44	0.507349	-0.0348397	18	0.935666	-0.0206933	50	0.458813	-0.0103611	44	0.441778	-0.0227311	18	0.317088	0.000613789	43	0.728562	-0.0224379	44	0.488973	-0.0136445	44	0.822242	-0.0225652	50	0.679133	-0.030364	44	0.721316	-0.077785	18	0.148559	0.0263974
hsa-miR-30b-000602	miR-30b-5p	MIMAT0000420	0.758129	-0.018048	52	0.442628	-0.00916272	45	0.239171	0.0282852	18	0.558208	-0.0132214	52	0.457369	-0.0100448	45	0.722712	-0.0574501	18	0.49791	-0.0105782	52	0.74793	-0.0207724	45	0.31256	0.00511194	18	0.311582	0.00114018	44	0.421458	-0.00836834	45	0.918127	-0.0260267	45	0.926413	-0.0230505	52	0.194426	0.0267873	45	0.495102	-0.0436701	18	0.284851	0.00391321
hsa-miR-30c-000419	miR-30c-5p	MIMAT0000244	0.733883	-0.0176213	52	0.742325	-0.0206568	45	0.241144	0.0275597	18	0.709872	-0.0175005	52	0.216451	0.0128701	45	0.941156	-0.0662661	18	0.347231	-0.00195623	52	0.805198	-0.0217925	45	0.0714931	0.138193	18	0.255136	0.00764078	44	0.256252	0.0079025	45	0.791159	-0.0243986	45	0.896749	-0.0228505	52	0.440333	-0.0140011	45	0.467998	-0.0376059	18	0.346742	-0.00216205
hsa-miR-362-3p-002117	miR-362-3p	MIMAT0004683	0.539237	-0.0122624	52	0.666023	-0.0187807	45	0.879639	-0.0609302	18	0.834135	-0.0194861	52	0.508457	-0.0127833	45	0.575825	-0.0439005	18	0.562047	-0.0130967	52	0.269572	0.00567215	45	0.325106	0.00180157	18	0.862918	-0.0230744	44	0.770301	-0.0227903	45	0.648924	-0.0206596	45	0.422957	-0.00791408	52	0.500414	-0.0194231	45	0.657947	-0.0707555	18	0.739527	-0.020598
hsa-miR-362-001273	miR-362-5p	MIMAT0000705	0.729917	-0.0175471	52	0.217801	0.0126624	45	0.321396	0.00276391	18	0.961572	-0.0203593	52	0.244119	0.00888867	45	0.521842	-0.03693	18	0.90755	-0.0197222	52	0.051639	0.0639744	45	0.313992	0.00472584	18	0.514396	-0.0133763	44	0.842073	-0.0239705	45	0.737345	-0.0232425	45	0.637102	-0.0179119	52	0.927991	-0.0367175	45	0.239408	0.0436093	18	0.917408	-0.022997
hsa-miR-411-001610	miR-411-5p	MIMAT0003329	0.722467	-0.0174042	52	0.26963	0.00566516	45	0.452174	-0.0244776	18	0.416985	-0.00664211	52	0.497615	-0.0122407	45	0.236991	0.0313183	18	0.253322	0.00653544	52	0.210493	0.0138053	45	0.159271	0.06488	18	0.5205	-0.0136745	44	0.989444	-0.0249955	45	0.681218	-0.021708	45	0.928439	-0.0230617	52	0.866641	-0.0359343	45	0.14736	0.106444	18	0.824383	-0.0220709
hsa-miR-502-3p-002083	miR-502-3p	MIMAT0004775	0.260041	0.00580568	52	0.377272	-0.00465905	45	0.59605	-0.0434226	18	0.689138	-0.0170472	52	0.269588	0.00567015	45	0.860147	-0.0643869	18	0.441568	-0.00787046	52	0.672788	-0.0189709	45	0.567643	-0.0403561	18	0.992415	-0.0238073	44	0.173453	0.0219639	45	0.464848	-0.0118009	45	0.491679	-0.0119352	52	0.2065	0.0235529	45	0.110288	0.143884	18	0.900078	-0.0228763
hsa-miR-518d-001159	miR-518d-3p	MIMAT0002864	0.996044	-0.0227267	46	0.573681	-0.0191778	37	0.718182	-0.0711453	14	0.858456	-0.0224904	46	0.126548	0.0387096	37	0.869163	-0.0880969	14	0.71988	-0.0197083	46	0.0817984	0.0578605	37	0.101566	0.141574	14	0.742358	-0.0260968	36	0.682503	-0.0257874	37	0.835109	-0.0307929	37	0.834239	-0.0244751	46	0.694945	-0.0380054	37	0.869443	-0.138131	14	0.608305	-0.0186685
hsa-miR-548a-001538	miR-548a-3p	MIMAT0003251	0.199955	0.0135717	51	0.780237	-0.021891	44	0.839372	-0.0596888	18	0.564313	-0.0137174	51	0.0564267	0.0621377	44	0.743774	-0.0588411	18	0.886427	-0.0199791	51	0.662982	-0.0191352	44	0.874038	-0.0607795	18	0.724159	-0.0212452	43	0.562407	-0.0167416	44	0.581039	-0.018494	44	0.847467	-0.0228972	51	0.615376	-0.0282348	44	0.398768	-0.0194801	18	0.810225	-0.022388
hsa-miR-548c-001590	miR-548c-3p	MIMAT0003285	0.786773	-0.0188699	51	0.849532	-0.0246827	41	0.859753	-0.0603633	18	0.0722398	0.046296	51	0.453229	-0.0107648	41	0.320932	0.00334344	18	0.265459	0.00534934	51	0.58161	-0.0175846	41	0.984531	-0.0624742	18	0.951264	-0.0262136	40	0.893532	-0.0272594	41	0.902818	-0.0289538	41	0.637808	-0.0179342	51	0.863003	-0.0420987	41	0.114491	0.139076	18	0.692832	-0.0195061
[truncated: 34 more columns]

## Sheet: Supp.Table.8.InfoTh_Bins
Supplementary Table 8: Information Theory Variable Bins List of primary and secondary phenotypes used in the Information Theory-based dependency analysis and their binning. Note that variable bmi is binned using (mean+/-0.54*std), and variables ab, tau, ptau, abeta-ttau, abeta-ptau, ptau-ttau are binned using mean.
	Measured Variable Name	Variable Type	Binned Variable Name	Description	Definition of bins	Bin counts	Number of samples
Primary Phenotypes	Deployment	Categorical	deployment	Deployment	0: ComC, 1: DepC + DepTBI	52, 63	115
	TBI	Categorical	tbi	Had a TBI	0: ComC + DepC, 1: DepTBI	70, 45	115
	ExpGrp	Categorical	exp_grp	Combination of Deployment and TBI	0: ComC, 1: DepC, 2: DepTBI	52, 18, 45	115
Secondary Phenotypes	LPAge	Continuous	age	Age at sampling	0: 27 or less, 1: between 27 and 35, 2: over 35	40, 35, 40	115
	BMI13	Continuous	bmi	Body Mass Index	0: 24.5 or less, 1: between 24.5 and 29, 2: over 29	40, 41, 34	115
	MMSE	Continuous	mmse	Mini-Mental State Exam total score	0: less than 30, 1: 30 (max)	62, 51	113
	Abeta42	Continuous	abeta	Abeta42 (pg/ml)	0: below 317.83, 1: above 317.83	37, 50	87
	tTau	Continuous	tau	TotTau (pg/ml)	0: below 39.94, 1: above 39.94	50, 37	87
	pTau	Continuous	ptau	pTau (pg/ml)	0: below 28.05, 1: above 28.05	46, 41	87
	Abeta42:tTau	Continuous	abeta-ttau	Ratio between Abeta42 and tTau	0: below 8.65, 1: above 8.65	45, 42	87
	Abeta42:pTau181	Continuous	abeta-ptau	Ratio between Abeta42 and pTau	0: below 11.96, 1: above 11.96	52, 35	87
	pTau181:tTau	Continuous	ptau-ttau	Ratio between pTau and tTau	0: below 0.74, 1: above 0.74	39, 48	87
	ApoEGen	Categorical	apoe	ApoE genotype	0: “2,3”, 1: “2,4”, 2: “3,3”, 3: “3,4”, 4: “4,4”	9, 4, 66, 26, 3	108
	ApoEGen	Categorical	apoe4	ApoE genotype, binary	0: “2,3” or "3,3", 1: “2,4”, “3,4”, or “4,4”	75, 33	108
	CurrTOB	Categorical	smoke	Current tobacco use	0: no, 1: yes	97, 17	114
	Race	Categorical	race	What race does Subject report	0: white, 1: everyone else	83, 31	114

## Sheet: Supp.Table.9.InfoTh
Supplementary Table 9: Mutual Information Analysis Results Columns C:E - 2-way dependence scores Columns F:AS - 3-way dependence scores Columns AU:AW - Composite Scores by Primary Category Columns AY:BA - Filter selections by composite score
		Pairwise Dependence (MI z-Score)			3-Way Dependence (Delta z-Score)																																									Composite Scores
	Secondary Phenotype				tbi	ptau			ttau			abeta			ptau-ttau			abeta-ttau			abeta-ptau			apoe			apoe4			age			bmi			mmse			race			smoke
miRNA Probe	Primary Phenotype miRBase ID (hsa) .	deployment	tbi	exp_grp	deployment	deployment	tbi	exp_grp	deployment	tbi	exp_grp	deployment	tbi	exp_grp	deployment	tbi	exp_grp	deployment	tbi	exp_grp	deployment	tbi	exp_grp	deployment	tbi	exp_grp	deployment	tbi	exp_grp	deployment	tbi	exp_grp	deployment	tbi	exp_grp	deployment	tbi	exp_grp	deployment	tbi	exp_grp	deployment	tbi	exp_grp		deployment	tbi	exp_grp
RNU48-001006	NA																				1.61194																						4.12526			0.805971	1.37509	0
U6 snRNA-001973	NA																			3.16673	7.47094		6.5205																							3.73547	0	3.26025
hsa-let-7b-002619	let-7b-5p															4.68101																														0	2.34051	0
hsa-let-7c-000379	let-7c-5p																							1.71316	6.21474	2.37544						2.34554			3.01419											0	0	1.78658
hsa-let-7d-002283	let-7d-5p																	3.82459	1.42607	1.95181	4.63626		1.39881		1.61281																		1.8025			2.31813	1.31387	0.975905
hsa-miR-1-002222	miR-1-3p																						2.63414											3.69773												0	1.23258	1.31707
hsa-miR-100-000437	miR-100-5p																								2.08481	2.17417																				0	0	0
hsa-miR-101-002253	miR-101-3p																							3.18075		2.62069													2.42559		3.93477					0	0	0
hsa-miR-106a-002169	miR-106a-5p														1.53777			3.14006	1.40888		3.04241	4.62564	4.81482		2.8049																	3.25516		2.08068		2.65508	2.31282	3.10097
hsa-miR-106b-000442	miR-106b-5p									1.80539															1.93523																	2.31498				0.771659	0	0
hsa-miR-10a-000387	miR-10a-5p																																		1.89146											0	0	0.630488
hsa-miR-125a-5p-002198	miR-125a-5p			1.61177	5.81963																																									0	0	4.52158
hsa-miR-125b-000449	miR-125b-5p																		1.20029							3.22496			2.78108									1.89703								0	0.600145	1.39054
hsa-miR-126-002228	miR-126-3p																					4.81349																				3.83672		2.04942		1.27891	2.40675	0.68314
hsa-miR-127-000452	miR-127-3p																																									4.88708	11.1381	9.81591		1.62903	3.71269	3.27197
hsa-miR-130b-000456	miR-130b-3p															1.90416			1.89517																											0	0.952081	0
hsa-miR-132-000457	miR-132-3p																																				1.64348									0	0	0
hsa-miR-133a-002246	miR-133a-3p													2.21004	2.71918	1.90003						2.49608					1.40043				2.34803															2.05981	2.03072	0
hsa-miR-133b-002247	miR-133b																																						8.92772		8.20459					0	0	0
hsa-miR-135a-000460	miR-135a-5p															1.80303											1.36003						2.24458		2.03345											1.42821	0.901516	0.677817
hsa-miR-135b-002261	miR-135b-5p		2.26334				2.28201																					3.29389																		0	3.91028	0
hsa-miR-136-000592	miR-136-5p		2.98152	2.51759	1.51335	2.71854	2.35312	3.30983	2.05441		1.76408	1.66441	4.95806	2.90764																											3.0524					0	2.98152	3.27427
hsa-miR-140-3p-002234	miR-140-3p																	2.74652	4.45761	3.0038													1.71534									1.88006		2.48008		2.57173	2.2288	2.3286
hsa-miR-141-000463	miR-141-3p																													1.9622																0.654067	0	0
hsa-miR-142-3p-000464	miR-142-3p																													3.20038	5.41302	3.30918														1.06679	1.80434	1.10306
hsa-miR-142-5p-002248	miR-142-5p		2.62654															6.25466	4.37421	4.65678		9.31521	5.53315													1.84945										3.12733	7.28414	2.76658
hsa-miR-143-002249	miR-143-3p																								5.2718		1.2095							2.16396												0.604748	0.72132	0
hsa-miR-145-002278	miR-145-5p																		2.73552	4.57361																										0	1.36776	2.28681
hsa-miR-146a-000468	miR-146a-5p																				1.75559																						2.55389			0.877796	0.851298	0
hsa-miR-146b-001097	miR-146b-5p																				4.33402		2.30331																							2.16701	0	1.15165
hsa-miR-148b-000471	miR-148b-3p																																						2.50273							0	0	0
hsa-miR-150-000473	miR-150-5p																	6.50412		3.47086	7.46961		8.31626													1.34435	1.66236			2.25338						3.73481	0	4.15813
hsa-miR-152-000475	miR-152-3p																																			1.29126										0	0	0
hsa-miR-155-002623	miR-155-5p																				1.37554		1.29936											4.13223	2.45144											0.687772	1.37741	1.46683
hsa-miR-15a-000389	miR-15a-5p		2.31937																																											0	2.31937	0
hsa-miR-15b-000390	miR-15b-5p																										6.56549		3.46283																	3.28274	0	1.73141
hsa-miR-17-002308	miR-17-5p	3.90325	3.28422	3.13325												3.87443					9.41079	10.0845	5.44512	1.65373	1.78457			2.84698				2.63982	1.90786	2.14612	2.25328											9.2446	10.4653	7.48684
hsa-miR-181a-000480	miR-181a-5p																									2.67798					3.01079		3.75468		3.28184								1.62791	2.35608		1.25156	1.54623	1.87931
hsa-miR-184-000485	miR-184														1.72584								1.54449							1.64406		5.57993										2.93464	2.85216			2.38916	0.95072	2.63222
hsa-miR-186-002285	miR-186-5p																														3.83833													2.01062		0	1.27944	0.670208
hsa-miR-191-002299	miR-191-5p		3.16074	1.65628											2.52169	6.04604	2.10107								4.45257											1.66476			2.22148			2.47722				2.08658	6.18376	2.70682
hsa-miR-192-000491	miR-192-5p																																			1.98185										0	0	0
hsa-miR-193a-5p-002281	miR-193a-5p																																2.52409	2.22017	4.22569											0.841363	0.740058	1.40856
hsa-miR-193b-002367	miR-193b-3p																																	2.48231												0	0.827438	0
hsa-miR-195-000494	miR-195-5p																																					3.8415								0	0	0
hsa-miR-196b-002215	miR-196b-5p	2.24902	3.65138	1.70766																								4.61941	2.68837													2.66046				3.13584	5.96108	3.05184
hsa-miR-197-000497	miR-197-3p																															2.30972										1.89737		3.25982		0.632457	0	1.85651
hsa-miR-19a-000395	miR-19a-3p																	2.28443						4.03002	2.14377	2.76274					2.61105	3.24204														1.14222	0.870349	1.08068
hsa-miR-19b-000396	miR-19b-3p				2.36761													4.91727		2.13439															2.80009							3.34669	3.16263	2.57134		3.5742	1.05421	4.04148
hsa-miR-202-002363	miR-202-3p																																						1.61017							0	0	0
hsa-miR-203-000507	miR-203a-3p																										1.53636																			0.768182	0	0
hsa-miR-204-000508	miR-204-5p																													4.03561			2.61306		1.97558	1.45503										2.21622	0	0.658526
hsa-miR-205-000509	miR-205-5p																																				2.11767			6.17281	6.29262					0	0	0
hsa-miR-20a-000580	miR-20a-5p								2.21364	4.26057								2.85612	2.31744								8.33507		2.36225				2.62225													6.46968	1.15872	1.18112
hsa-miR-20b-001014	miR-20b-5p	1.60297		2.87174	3.56935													4.56011		3.01939		2.31241	2.42653	5.75136		2.91839					4.44894											3.68094				5.11001	2.63918	6.16611
hsa-miR-21-000397	miR-21-5p															6.07113														5.336		2.71247		5.00583	2.9685											1.77867	4.70418	1.89366
hsa-miR-212-000515	miR-212-3p																																										1.71982	4.58819		0	0.573274	1.5294
hsa-miR-222-002276	miR-222-3p						2.48705	2.62366					3.62457											1.80679						3.39344							1.42479									1.13115	0	0
hsa-miR-223-002295	miR-223-3p																					1.90467	5.14489				2.26476										2.11494									1.13238	0.952336	2.57244
hsa-miR-224-002099	miR-224-5p				2.82252											1.37829											2.93319																			1.46659	0.689143	1.41126
hsa-miR-24-000402	miR-24-3p																																													0	0	0
hsa-miR-25-000403	miR-25-3p																							2.17335												3.59984		2.21531								0	0	0
hsa-miR-26b-000407	miR-26b-5p																				1.69114																									0.845568	0	0
hsa-miR-27a-000408	miR-27a-3p																							3.45121		2.02627							4.90985	2.822	5.18479											1.63662	0.940665	1.72826
hsa-miR-27b-000409	miR-27b-3p																																									4.12554	1.3694	2.99188		1.37518	0.456468	0.997293
hsa-miR-28-000411	miR-28-5p																																													0	0	0
hsa-miR-28-3p-002446	miR-28-3p																		1.10209																											0	0.551047	0
hsa-miR-296-000527	miR-296-5p				2.85762											9.67224	2.23795																													0	4.83612	2.54779
hsa-miR-29a-002112	miR-29a-3p																													2.43885	3.29648	2.45789								2.56045						0.81295	1.09883	0.819297
hsa-miR-29b-000413	miR-29b-3p																				1.70913																									0.854565	0	0
hsa-miR-29c-000587	miR-29c-3p																							1.61776																		4.28832		2.69781		1.42944	0	0.899271
hsa-miR-301-000528	miR-301a-3p																																							4.72067						0	0	0
hsa-miR-30b-000602	miR-30b-5p														1.47348		2.077																									3.39346		2.35901		1.86789	0	1.82483
hsa-miR-30c-000419	miR-30c-5p					1.91768	7.71288	4.74195																						5.11006	5.50844	3.50447														1.70335	1.83615	1.16816
hsa-miR-320-002277	miR-320a												2.38981																																	0	0	0
hsa-miR-324-3p-002161	miR-324-3p						2.30721																										6.58299		4.21241			2.40856								2.19433	0	1.40414
hsa-miR-328-000543	miR-328-3p																			5.25558														2.45757		12.3956	2.23538	6.11582								0	0.819189	2.62779
hsa-miR-331-000545	miR-331-3p																							5.59498		2.82382	12.8321		4.31302				4.29904		4.62846											7.84905	0	3.69933
hsa-miR-335-000546	miR-335-5p														2.39213	1.86382	2.49789																					2.19768		7.63846						1.19606	0.931912	1.24894
hsa-miR-340-002258	miR-340-5p																					2.06398																	1.43023	3.20637						0	1.03199	0
hsa-miR-342-3p-002260	miR-342-3p																																			8.44816	13.6876	4.54078								0	0	0
hsa-miR-345-002186	miR-345-5p			2.74943	8.83008												1.73952																4.81713	3.14219	2.38298	2.25706	5.19397	2.13275								1.60571	1.0474	8.82855
hsa-miR-34c-000428	miR-34c-5p															1.66726																											1.65214			0	1.38435	0
hsa-miR-361-000554	miR-361-5p																											2.33042															1.88796			0	1.79453	0
hsa-miR-362-001273	miR-362-5p		2.21796				3.86102			4.30106			5.4505																					4.9133	2.35519											0	3.85573	0.785065
hsa-miR-365-001020	miR-365a-3p																							4.04764	2.09856	6.07908	2.35547		2.34234	1.77835	4.50951						1.74257							3.42806		1.77052	1.50317	2.31386
hsa-miR-374-000563	miR-374a-5p																								2.77201	2.40512	3.47415	2.55813	4.85561		7.62433	2.27553							1.9126		2.5945					1.73707	3.82051	3.18631
hsa-miR-375-000564	miR-375																																													0	0	0
hsa-miR-376a-000565	miR-376a-3p																							3.52978			1.79093		2.43147		3.3384															0.895466	1.1128	1.21574
hsa-miR-376c-002122	miR-376c-3p															5.72183		3.43941														2.59227														1.71971	2.86092	0.864088
hsa-miR-411-001610	miR-411-5p		2.43									2.38847	2.94404	2.25755																																0	2.43	0
hsa-miR-424-000604	miR-424-5p		2.36348																									2.38501																		0	3.55599	0
hsa-miR-449-001030	miR-449a					2.80937	4.18095	2.20056	2.93617	7.4612	2.93265	6.52638	10.3789	6.92207		2.59627																														0	1.29814	0
hsa-miR-483-5p-002338	miR-483-5p																																													0	0	0
hsa-miR-484-001821	miR-484																											2.04051															2.03793			0	1.69956	0
hsa-miR-489-002358	miR-489-3p																													1.70609	2.3221															0.568696	0.774034	0
hsa-miR-494-002365	miR-494-3p																																										3.40471			0	1.1349	0
hsa-miR-511-001111	miR-511-5p																																		6.68483					4.06356						0	0	2.22828
hsa-miR-517c-001153	miR-517c-3p		2.68861																																		1.51528									0	2.68861	0
hsa-miR-518d-001159	miR-518d-3p	2.0452		2.7685	3.18213	2.8939	4.96775	6.07398	3.832	2.18933	8.179			3.24524	2.31576		2.23999	2.60057												6.98662	4.05681	6.98303									3.71374					5.67436	1.35227	7.80723
hsa-miR-520b-001116	miR-520b	1.88883	4.45713	2.73507																1.92666			1.26533						4.49274												2.04162					1.88883	4.45713	5.94478
hsa-miR-532-001518	miR-532-5p															3.83049																														0	1.91524	0
hsa-miR-532-3p-002355	miR-532-3p												2.25083							3.34788										1.81955	2.24499												1.71254			0.606516	1.31918	1.67394
hsa-miR-539-001286	miR-539-5p																														2.43268															0	0.810893	0
hsa-miR-548a-001538	miR-548a-3p	3.47355	2.27677	2.87036		2.4208	6.77969	7.49578	4.57548		3.4654			2.56898	10.0547	4.05821	8.34547					1.71557	1.93732			2.86187										1.93106	3.74836	3.62433				1.73928				9.08068	4.30587	7.04309
hsa-miR-548b-5p-002408	miR-548b-5p	2.00573		1.70646																																										2.00573	0	1.70646
hsa-miR-548c-001590	miR-548c-3p			3.44573	12.1017																3.48476	4.46642	3.41091				1.27133	2.09254	4.36075											4.61393	2.39068					2.37804	3.27948	13.3824
hsa-miR-548c-5p-002429	miR-548am-5p																											2.11657																		0	1.05829	0
hsa-miR-574-3p-002349	miR-574-3p	2.03693	4.0959	1.65253																																3.2255	4.07149		1.04917							2.03693	4.0959	1.65253
hsa-miR-590-5p-001984	miR-590-5p																																											2.07461		0	0	0.691537
hsa-miR-597-001551	miR-597-5p														2.47517		4.77408			1.84216												2.70929										3.09012		2.92105		2.26762	0	4.26382
hsa-miR-598-001988	miR-598-3p															3.54203																														0	1.77102	0
hsa-miR-642-001592	miR-642a-5p																																						2.94169		4.13162					0	0	0
hsa-miR-652-002352	miR-652-3p																		1.40219																											0	0.701095	0
hsa-miR-708-002341	miR-708-5p																								1.94699																					0	0	0
hsa-miR-744-002324	miR-744-5p					7.17745		4.87858	1.7151			2.68365		2.91415																																0	0	0
hsa-miR-886-3p-002194	VaultRNA																			4.6145	1.02076															2.29967	2.5231									0.510382	0	2.30725
hsa-miR-886-5p-002193	VaultRNA																											6.295	2.19587								4.22603	1.65211								0	3.1475	1.09794
hsa-miR-92a-000431	miR-92a-3p																	2.85751			1.00679									7.13337																3.80654	0	0
hsa-miR-95-000433	miR-95-3p																																					5.86774								0	0	0
hsa-miR-99a-000435	miR-99a-5p																										1.82718						3.18662	2.23993	2.79474		1.60958									1.97579	0.746643	0.931579
hsa-miR-99b-000436	miR-99b-5p																				1.5673						1.4389			3.34629	2.3992	4.10651				2.48281				1.68798						2.61853	0.799732	1.36884
mmu-miR-124a-001182	miR-124-3p																																						2.91687		2.5065					0	0	0
mmu-miR-140-001187	miR-140-5p														1.91243		1.90275					3.7308			2.11751											2.84957	1.51951	10.3428								0.956214	1.8654	0.951377
mmu-miR-374-5p-001319	miR-374b-5p	1.93172																			6.99475		5.17907							6.69279		3.92511		3.51714		1.68724			7.00391	1.42817	1.66643	7.55512	9.64045	5.8818		10.1784	4.38586	5.85851


[truncated: 3 more columns]

## Sheet: Supp.Table.10.WithinSubj
Supplementary Table 10: Sample Correlation Between Discovery And Reproducibility Assays Correlation Estimate (CE) and confidence interval (CI).
						Discovery		Verification
SampleID	CE (CI)	p Value	Intercept	Slope	Adj R2	Excluded	Censored	Excluded	Censored
TBI_AD-044	0.887 (0.802 - 0.936)	5.38807e-16	4.86295	0.884259	0.781136	2	3	2	10
TBI_AD-106	0.852 (0.743 - 0.917)	2.32184e-13	2.96939	0.878844	0.718882	3	7	3	5
TBI_AD-043	0.816 (0.688 - 0.894)	5.01763e-12	3.39986	0.900404	0.657818	1	2	1	5
TBI_AD-015	0.808 (0.676 - 0.889)	1.18291e-11	6.08979	0.764377	0.644367	1	17	1	10
TBI_AD-104	0.817 (0.686 - 0.896)	1.41231e-11	2.74341	0.854266	0.658785	3	7	3	2
TBI_AD-074	0.802 (0.666 - 0.886)	2.19921e-11	6.21819	0.797405	0.634318	1	7	1	9
TBI_AD-032	0.804 (0.669 - 0.888)	2.79136e-11	8.41875	0.738947	0.638922	2	7	2	10
TBI_AD-048	0.809 (0.674 - 0.892)	2.94728e-11	4.40712	0.808503	0.64676	3	15	3	7
TBI_AD-060	0.796 (0.658 - 0.883)	3.66053e-11	9.36108	0.733329	0.625854	1	8	1	15
TBI_AD-132	0.801 (0.664 - 0.886)	3.81977e-11	2.83487	0.821811	0.633679	2	11	2	3
TBI_AD-036	0.811 (0.675 - 0.894)	4.23121e-11	6.32883	0.789501	0.649649	4	7	4	8
TBI_AD-055	0.804 (0.666 - 0.889)	4.90393e-11	5.6541	0.826357	0.638194	3	4	3	8
TBI_AD-031	0.795 (0.654 - 0.883)	6.81069e-11	5.89475	0.834091	0.623816	2	7	2	14
TBI_AD-026	0.789 (0.647 - 0.878)	7.33808e-11	4.33402	0.879444	0.613989	1	2	1	8
TBI_AD-107	0.785 (0.641 - 0.876)	1.0435e-10	5.06736	0.816312	0.607842	1	6	1	7
TBI_AD-075	0.801 (0.659 - 0.888)	1.12779e-10	4.10217	0.863224	0.6327	4	10	4	14
TBI_AD-058	0.789 (0.645 - 0.879)	1.20486e-10	6.14096	0.844011	0.613832	2	4	2	13
TBI_AD-082	0.78 (0.633 - 0.872)	1.72173e-10	6.51756	0.722671	0.598935	1	19	1	7
TBI_AD-041	0.784 (0.63 - 0.878)	8.48047e-10	8.883	0.689823	0.604402	5	11	5	8
TBI_AD-092	0.763 (0.605 - 0.863)	1.0865e-09	3.86389	0.848196	0.572856	2	7	2	10
TBI_AD-076	0.765 (0.605 - 0.865)	1.52399e-09	7.51796	0.742299	0.574818	3	5	3	8
TBI_AD-045	0.765 (0.603 - 0.866)	2.41434e-09	4.897	0.82744	0.574389	4	9	4	12
TBI_AD-081	0.735 (0.561 - 0.847)	1.32739e-08	3.77074	0.78717	0.529473	3	22	3	6
TBI_AD-039	0.733 (0.554 - 0.847)	2.34435e-08	7.49367	0.727653	0.525392	4	15	4	11
TBI_AD-084	0.719 (0.539 - 0.836)	2.69253e-08	8.20861	0.696944	0.505354	2	13	2	8
TBI_AD-049	0.719 (0.534 - 0.839)	5.49512e-08	5.62702	0.833691	0.50566	4	2	4	10
TBI_AD-051	0.707 (0.52 - 0.83)	7.96007e-08	10.904	0.650328	0.488442	3	6	3	10
TBI_AD-127	0.71 (0.518 - 0.834)	1.36313e-07	3.15902	0.853914	0.49231	5	21	5	11
TBI_AD-033	0.674 (0.463 - 0.813)	1.33288e-06	11.6115	0.601111	0.440875	6	12	6	10
TBI_AD-123	0.574 (0.323 - 0.749)	8.78112e-05	10.9219	0.604451	0.312033	6	24	6	11

[truncated: 6 more sheets: Supp.Table.11.WithinMir, Supp.Table.12.TargetScanPred, Supp.Table.13.miRDBPred, Supp.Table.14.TargetScanIPA, Supp.Table.15.miRDBIPA, Supp.Table.16.MiRDB-TSinCommon]
